# Supplementary material for: 5-Bromo-2,4,6-trimethyl-3-(4-methyl­phenyl­sulfin­yl)-1-benzo­furan
Source: Acta Crystallogr Sect E Struct Rep Online. 2014 Mar 5;70(Pt 4):o381. doi: 10.1107/S1600536814004310 (PMC3998541; doi:10.1107/S1600536814004310)
Supplement: Supplementary file 1 [file e-70-0o381-sup1.cif]

##############################################################################
#                                                                            #
# This CIF contains the data in a paper accepted for publication in          #
# Acta Crystallographica Section E. It conforms to the requirements of       #
# Notes for Authors for Acta Crystallographica Section E, and has been       #
# peer reviewed under the auspices of the IUCr Commission on Journals.       #
#                                                                            #
# Full details of the Crystallographic Information File format               #
# are given in the paper "The Crystallographic Information File (CIF):       #
# a New Standard Archive File for Crystallography" by S. R. Hall, F. H.      #
# Allen and I. D. Brown [Acta Cryst. (1991), A47, 655-685].                  #
#                                                                            #
# The current version of the core CIF dictionary is obtainable from          #
# ftp://ftp.iucr.org/pub/cif_core.dic.                                       #
#                                                                            #
# Software is freely available for graphical display of the structure(s)     #
# in this CIF. For information consult the CIF software page                 #
# http://www.iucr.org/resources/cif/software.                                #
#                                                                            #
# This file may be used for bona fide research purposes within the           #
# scientific community so long as proper attribution is given to the journal # 
# article from which it was obtained.                                        #
#                                                                            #
##############################################################################
data_global
_audit_creation_method     'form.cif (version 2.0)'
_journal_data_validation_number     ?
_journal_date_recd_electronic     2014-02-24
_journal_date_accepted     2014-02-25
_journal_name_full     'Acta Crystallographica, Section E'
_journal_year     2014
_journal_volume     70
_journal_issue      4
_journal_page_first     o381
_journal_page_last     o381
_journal_paper_category     QO
_journal_paper_doi     10.1107/S1600536814004310
_journal_coeditor_code     XU5773
_publ_contact_author_name     'Prof. Uk Lee'
_publ_contact_author_address
;
Department of Chemistry, Pukyong National University, 599-1 Daeyeon 3-dong
Nam-gu, Busan 608-737, Republic of Korea
;
_publ_contact_author_email     uklee@pknu.ac.kr
_publ_contact_author_fax     '+82-51-629-5583'
_publ_contact_author_phone     '+82-51-629-5596'
_publ_section_title
;
5-Bromo-2,4,6-trimethyl-3-(4-methylphenylsulfinyl)-1-benzofuran
;
loop_
    _publ_author_name
    _publ_author_address
    'Choi, Hong Dae'
;
 Department of Chemistry, Dongeui University, San 24 Kaya-dong
 Busanjin-gu, Busan 614-714, Republic of Korea
;
    'Seo, Pil Ja'
;
 Department of Chemistry, Dongeui University, San 24 Kaya-dong
 Busanjin-gu, Busan 614-714, Republic of Korea
;
    'Lee, Uk'
;
 Department of Chemistry, Pukyong National University,
 599-1 Daeyeon 3-dong
 Nam-gu, Busan 608-737, Republic of Korea
;
data_I
_database_code_depnum_ccdc_archive     'CCDC 988674'
_chemical_name_systematic
;
5-Bromo-2,4,6-trimethyl-3-(4-methylphenylsulfinyl)-1-benzofuran
;
_chemical_name_common     ?
_chemical_formula_moiety     'C18 H17 Br O2 S'
_chemical_formula_sum     'C18 H17 Br O2 S'
_chemical_formula_iupac     'C18 H17 Br O2 S'
_chemical_formula_weight     377.29
_chemical_melting_point_gt     470
_chemical_melting_point_lt     471
_symmetry_cell_setting     triclinic
_symmetry_space_group_name_H-M     'P -1'
_symmetry_space_group_name_Hall     '-P 1'
loop_
    _symmetry_equiv_pos_as_xyz
    'x, y, z'
    '-x, -y, -z'
_cell_length_a     8.793(5)
_cell_length_b     9.229(5)
_cell_length_c     10.861(6)
_cell_angle_alpha     86.105(16)
_cell_angle_beta     69.582(17)
_cell_angle_gamma     80.550(16)
_cell_volume     814.7(8)
_cell_formula_units_Z     2
_cell_measurement_reflns_used     5866
_cell_measurement_theta_min     2.23
_cell_measurement_theta_max     28.16
_cell_measurement_temperature     173(2)
_exptl_crystal_description     'block'
_exptl_crystal_colour     'colourless'
_exptl_crystal_size_max     0.42
_exptl_crystal_size_mid     0.35
_exptl_crystal_size_min     0.23
_exptl_crystal_density_diffrn     1.538
_exptl_crystal_density_meas     ?
_exptl_crystal_density_method     'not measured'
_exptl_crystal_F_000     384
_exptl_absorpt_coefficient_mu     2.655
_exptl_absorpt_correction_type     multi-scan
_exptl_absorpt_process_details     '(<i>SADABS</i>; Bruker, 2009)'
_exptl_absorpt_correction_T_min     0.4018
_exptl_absorpt_correction_T_max     0.5803
_exptl_special_details     ?
_diffrn_ambient_temperature     173(2)
_diffrn_radiation_type     MoK\a
_diffrn_radiation_wavelength     0.71073
_diffrn_radiation_source     'rotating anode'
_diffrn_radiation_monochromator     'graphite multilayer'
_diffrn_measurement_device_type     'Bruker SMART APEXII CCD'
_diffrn_measurement_method     '\f and \w scans'
_diffrn_detector_area_resol_mean     10.0
_diffrn_reflns_number     10322
_diffrn_reflns_av_R_equivalents     0.0668
_diffrn_reflns_av_sigmaI/netI     0.0531
_diffrn_reflns_theta_min     2.00
_diffrn_reflns_theta_max     25.00
_diffrn_reflns_theta_full     25.00
_diffrn_measured_fraction_theta_max     0.998
_diffrn_measured_fraction_theta_full     0.998
_diffrn_reflns_limit_h_min     -10
_diffrn_reflns_limit_h_max     10
_diffrn_reflns_limit_k_min     -10
_diffrn_reflns_limit_k_max     10
_diffrn_reflns_limit_l_min     -12
_diffrn_reflns_limit_l_max     12
_diffrn_standards_number     0
_diffrn_standards_interval_count     ?
_diffrn_standards_interval_time     ?
_diffrn_standards_decay_%     ?
_refine_special_details
;
 Refinement of F^2^ against ALL reflections.  The weighted R-factor wR and
 goodness of fit S are based on F^2^, conventional R-factors R are based
 on F, with F set to zero for negative F^2^. The threshold expression of
 F^2^ > 2sigma(F^2^) is used only for calculating R-factors(gt) etc. and is
 not relevant to the choice of reflections for refinement.  R-factors based
 on F^2^ are statistically about twice as large as those based on F, and R-
 factors based on ALL data will be even larger.
;
_reflns_number_total     2857
_reflns_number_gt     2420
_reflns_threshold_expression     I>2\s(I)
_refine_ls_structure_factor_coef     Fsqd
_refine_ls_matrix_type     full
_refine_ls_R_factor_all     0.0726
_refine_ls_R_factor_gt     0.0621
_refine_ls_wR_factor_gt     0.1631
_refine_ls_wR_factor_ref     0.1771
_refine_ls_goodness_of_fit_ref     1.153
_refine_ls_restrained_S_all     1.153
_refine_ls_number_reflns     2857
_refine_ls_number_parameters     203
_refine_ls_number_restraints     0
_refine_ls_hydrogen_treatment     constr
_refine_ls_weighting_scheme     calc
_refine_ls_weighting_details
         'calc w=1/[\s^2^(Fo^2^)+(0.0949P)^2^+1.1374P] where P=(Fo^2^+2Fc^2^)/3'
_atom_sites_solution_hydrogens     difmap
_atom_sites_solution_primary     direct
_atom_sites_solution_secondary     difmap
_refine_ls_shift/su_max     0.001
_refine_ls_shift/su_mean     0.000
_refine_diff_density_max     1.442
_refine_diff_density_min     -1.266
_refine_ls_extinction_method     none
_refine_ls_extinction_coef     ?
loop_
    _atom_type_symbol
    _atom_type_description
    _atom_type_scat_dispersion_real
    _atom_type_scat_dispersion_imag
    _atom_type_scat_source
    'C' 'C' 0.0033 0.0016
                         'International Tables Vol C Tables 4.2.6.8 and 6.1.1.4'
    'H' 'H' 0.0000 0.0000
                         'International Tables Vol C Tables 4.2.6.8 and 6.1.1.4'
    'O' 'O' 0.0106 0.0060
                         'International Tables Vol C Tables 4.2.6.8 and 6.1.1.4'
    'S' 'S' 0.1246 0.1234
                         'International Tables Vol C Tables 4.2.6.8 and 6.1.1.4'
    'Br' 'Br' -0.2901 2.4595
                         'International Tables Vol C Tables 4.2.6.8 and 6.1.1.4'
_computing_data_collection     '<i>APEX2</i> (Bruker, 2009)'
_computing_cell_refinement     '<i>SAINT</i> (Bruker, 2009)'
_computing_data_reduction     '<i>SAINT</i> (Bruker, 2009)'
_computing_structure_solution     '<i>SHELXS97</i> (Sheldrick, 2008)'
_computing_structure_refinement     '<i>SHELXL97</i> (Sheldrick, 2008)'
_computing_molecular_graphics
;
<i>ORTEP-3</i> for Windows (Farrugia, 2012) and
<i>DIAMOND</i> (Brandenburg, 1998)
;
_computing_publication_material     '<i>SHELXL97</i> (Sheldrick, 2008)'
loop_
    _atom_site_type_symbol
    _atom_site_label
    _atom_site_fract_x
    _atom_site_fract_y
    _atom_site_fract_z
    _atom_site_U_iso_or_equiv
    _atom_site_adp_type
    _atom_site_calc_flag
    _atom_site_refinement_flags
    _atom_site_occupancy
    _atom_site_symmetry_multiplicity
    _atom_site_disorder_assembly
    _atom_site_disorder_group
    Br Br1 0.73930(7) 0.37481(6) 0.59473(5) 0.0546(3) Uani d . 1 2 . .
    S S1 0.14037(13) 0.83306(15) 0.96038(13) 0.0394(3) Uani d . 1 2 . .
    O O1 0.5385(4) 0.7754(3) 1.0502(3) 0.0328(7) Uani d . 1 2 . .
    O O2 0.0597(5) 0.7075(5) 0.9495(4) 0.0571(11) Uani d . 1 2 . .
    C C1 0.3381(5) 0.7704(5) 0.9688(5) 0.0319(10) Uani d . 1 2 . .
    C C2 0.4792(5) 0.6678(5) 0.8932(4) 0.0276(9) Uani d . 1 2 . .
    C C3 0.5165(6) 0.5721(5) 0.7880(5) 0.0346(10) Uani d . 1 2 . .
    C C4 0.6773(6) 0.4989(5) 0.7443(5) 0.0346(10) Uani d . 1 2 . .
    C C5 0.7984(6) 0.5111(5) 0.7983(5) 0.0360(11) Uani d . 1 2 . .
    C C6 0.7561(5) 0.6025(5) 0.9048(5) 0.0346(11) Uani d . 1 2 . .
    H H6 0.8326 0.6129 0.9463 0.042 Uiso calc R 1 2 . .
    C C7 0.5984(5) 0.6779(5) 0.9481(4) 0.0278(9) Uani d . 1 2 . .
    C C8 0.3796(5) 0.8293(5) 1.0595(4) 0.0307(10) Uani d . 1 2 . .
    C C9 0.3914(7) 0.5491(7) 0.7294(6) 0.0503(14) Uani d . 1 2 . .
    H H9A 0.4179 0.5943 0.6416 0.075 Uiso calc R 1 2 . .
    H H9B 0.2824 0.5945 0.7855 0.075 Uiso calc R 1 2 . .
    H H9C 0.3921 0.4436 0.7229 0.075 Uiso calc R 1 2 . .
    C C10 0.9707(6) 0.4268(7) 0.7463(6) 0.0520(14) Uani d . 1 2 . .
    H H10A 1.0319 0.4439 0.8028 0.078 Uiso calc R 1 2 . .
    H H10B 1.0265 0.4603 0.6566 0.078 Uiso calc R 1 2 . .
    H H10C 0.9653 0.3216 0.7459 0.078 Uiso calc R 1 2 . .
    C C11 0.2953(7) 0.9413(6) 1.1636(5) 0.0447(12) Uani d . 1 2 . .
    H H11A 0.3449 1.0314 1.1384 0.067 Uiso calc R 1 2 . .
    H H11B 0.3071 0.9033 1.2468 0.067 Uiso calc R 1 2 . .
    H H11C 0.1786 0.9629 1.1742 0.067 Uiso calc R 1 2 . .
    C C12 0.1975(5) 0.9215(5) 0.8030(5) 0.0353(11) Uani d . 1 2 . .
    C C13 0.1410(6) 0.8845(6) 0.7076(6) 0.0413(12) Uani d . 1 2 . .
    H H13 0.0813 0.8043 0.7215 0.050 Uiso calc R 1 2 . .
    C C14 0.1720(7) 0.9653(6) 0.5911(5) 0.0450(12) Uani d . 1 2 . .
    H H14 0.1340 0.9392 0.5250 0.054 Uiso calc R 1 2 . .
    C C15 0.2570(7) 1.0826(6) 0.5702(5) 0.0459(13) Uani d . 1 2 . .
    C C16 0.3127(7) 1.1186(6) 0.6677(6) 0.0485(14) Uani d . 1 2 . .
    H H16 0.3734 1.1980 0.6538 0.058 Uiso calc R 1 2 . .
    C C17 0.2810(6) 1.0405(6) 0.7841(5) 0.0414(12) Uani d . 1 2 . .
    H H17 0.3162 1.0681 0.8513 0.050 Uiso calc R 1 2 . .
    C C18 0.2899(11) 1.1726(8) 0.4462(6) 0.075(2) Uani d . 1 2 . .
    H H18A 0.3956 1.1316 0.3821 0.112 Uiso calc R 1 2 . .
    H H18B 0.2933 1.2741 0.4653 0.112 Uiso calc R 1 2 . .
    H H18C 0.2025 1.1711 0.4101 0.112 Uiso calc R 1 2 . .
loop_
    _atom_site_aniso_label
    _atom_site_aniso_U_11
    _atom_site_aniso_U_22
    _atom_site_aniso_U_33
    _atom_site_aniso_U_12
    _atom_site_aniso_U_13
    _atom_site_aniso_U_23
    Br1 0.0716(5) 0.0430(4) 0.0419(4) -0.0002(3) -0.0117(3) -0.0140(3)
    S1 0.0234(5) 0.0507(7) 0.0420(7) -0.0043(5) -0.0094(5) 0.0013(6)
    O1 0.0333(16) 0.0353(17) 0.0331(18) -0.0088(13) -0.0132(13) -0.0042(14)
    O2 0.0391(19) 0.068(3) 0.070(3) -0.0237(18) -0.0217(19) 0.015(2)
    C1 0.026(2) 0.031(2) 0.037(3) -0.0052(17) -0.0097(18) 0.0021(19)
    C2 0.026(2) 0.028(2) 0.033(2) -0.0085(16) -0.0128(17) 0.0018(18)
    C3 0.042(3) 0.029(2) 0.036(3) -0.0090(19) -0.015(2) 0.001(2)
    C4 0.046(3) 0.028(2) 0.028(2) -0.0071(19) -0.0085(19) -0.0049(18)
    C5 0.033(2) 0.034(2) 0.036(3) -0.0050(19) -0.0055(19) 0.003(2)
    C6 0.024(2) 0.039(3) 0.044(3) -0.0084(18) -0.014(2) 0.005(2)
    C7 0.031(2) 0.031(2) 0.026(2) -0.0122(17) -0.0111(17) -0.0006(17)
    C8 0.034(2) 0.031(2) 0.027(2) -0.0066(18) -0.0106(18) 0.0022(18)
    C9 0.051(3) 0.053(3) 0.059(4) -0.006(2) -0.032(3) -0.018(3)
    C10 0.035(3) 0.059(3) 0.048(3) 0.002(2) -0.001(2) -0.002(3)
    C11 0.046(3) 0.044(3) 0.037(3) -0.005(2) -0.003(2) -0.009(2)
    C12 0.027(2) 0.034(2) 0.041(3) 0.0061(18) -0.0106(19) -0.005(2)
    C13 0.039(3) 0.037(3) 0.050(3) -0.004(2) -0.018(2) -0.006(2)
    C14 0.057(3) 0.041(3) 0.037(3) 0.006(2) -0.020(2) -0.010(2)
    C15 0.056(3) 0.032(3) 0.038(3) 0.006(2) -0.007(2) -0.010(2)
    C16 0.053(3) 0.034(3) 0.054(4) -0.009(2) -0.010(3) -0.001(2)
    C17 0.044(3) 0.040(3) 0.043(3) -0.008(2) -0.017(2) -0.006(2)
    C18 0.111(6) 0.051(4) 0.040(4) 0.001(4) -0.006(4) 0.002(3)
_geom_special_details
;
 All esds (except the esd in the dihedral angle between two l.s. planes)
 are estimated using the full covariance matrix.  The cell esds are taken
 into account individually in the estimation of esds in distances, angles
 and torsion angles; correlations between esds in cell parameters are only
 used when they are defined by crystal symmetry.  An approximate (isotropic)
 treatment of cell esds is used for estimating esds involving l.s. planes.
;
loop_
    _geom_bond_atom_site_label_1
    _geom_bond_atom_site_label_2
    _geom_bond_site_symmetry_2
    _geom_bond_distance
    _geom_bond_publ_flag
    Br1 C4 . 1.918(5) ?
    S1 O2 . 1.485(4) ?
    S1 C1 . 1.772(5) ?
    S1 C12 . 1.785(5) ?
    O1 C8 . 1.374(6) ?
    O1 C7 . 1.375(6) ?
    C1 C8 . 1.337(7) ?
    C1 C2 . 1.456(6) ?
    C2 C7 . 1.392(6) ?
    C2 C3 . 1.405(7) ?
    C3 C4 . 1.393(7) ?
    C3 C9 . 1.497(7) ?
    C4 C5 . 1.406(7) ?
    C5 C6 . 1.384(7) ?
    C5 C10 . 1.515(7) ?
    C6 C7 . 1.378(6) ?
    C6 H6 . 0.9500 ?
    C8 C11 . 1.490(7) ?
    C9 H9A . 0.9800 ?
    C9 H9B . 0.9800 ?
    C9 H9C . 0.9800 ?
    C10 H10A . 0.9800 ?
    C10 H10B . 0.9800 ?
    C10 H10C . 0.9800 ?
    C11 H11A . 0.9800 ?
    C11 H11B . 0.9800 ?
    C11 H11C . 0.9800 ?
    C12 C13 . 1.378(8) ?
    C12 C17 . 1.384(7) ?
    C13 C14 . 1.389(8) ?
    C13 H13 . 0.9500 ?
    C14 C15 . 1.378(8) ?
    C14 H14 . 0.9500 ?
    C15 C16 . 1.391(9) ?
    C15 C18 . 1.497(8) ?
    C16 C17 . 1.375(8) ?
    C16 H16 . 0.9500 ?
    C17 H17 . 0.9500 ?
    C18 H18A . 0.9800 ?
    C18 H18B . 0.9800 ?
    C18 H18C . 0.9800 ?
loop_
    _geom_angle_atom_site_label_1
    _geom_angle_atom_site_label_2
    _geom_angle_atom_site_label_3
    _geom_angle_site_symmetry_1
    _geom_angle_site_symmetry_3
    _geom_angle
    _geom_angle_publ_flag
    O2 S1 C1 . . 110.8(2) ?
    O2 S1 C12 . . 106.7(2) ?
    C1 S1 C12 . . 99.4(2) ?
    C8 O1 C7 . . 106.3(3) ?
    C8 C1 C2 . . 107.6(4) ?
    C8 C1 S1 . . 117.8(4) ?
    C2 C1 S1 . . 134.5(4) ?
    C7 C2 C3 . . 119.4(4) ?
    C7 C2 C1 . . 104.1(4) ?
    C3 C2 C1 . . 136.6(4) ?
    C4 C3 C2 . . 114.9(4) ?
    C4 C3 C9 . . 122.9(5) ?
    C2 C3 C9 . . 122.2(4) ?
    C3 C4 C5 . . 125.7(4) ?
    C3 C4 Br1 . . 116.9(4) ?
    C5 C4 Br1 . . 117.4(4) ?
    C6 C5 C4 . . 118.0(4) ?
    C6 C5 C10 . . 119.3(5) ?
    C4 C5 C10 . . 122.7(5) ?
    C7 C6 C5 . . 117.2(4) ?
    C7 C6 H6 . . 121.4 ?
    C5 C6 H6 . . 121.4 ?
    O1 C7 C6 . . 124.4(4) ?
    O1 C7 C2 . . 110.8(4) ?
    C6 C7 C2 . . 124.8(4) ?
    C1 C8 O1 . . 111.2(4) ?
    C1 C8 C11 . . 134.7(5) ?
    O1 C8 C11 . . 114.0(4) ?
    C3 C9 H9A . . 109.5 ?
    C3 C9 H9B . . 109.5 ?
    H9A C9 H9B . . 109.5 ?
    C3 C9 H9C . . 109.5 ?
    H9A C9 H9C . . 109.5 ?
    H9B C9 H9C . . 109.5 ?
    C5 C10 H10A . . 109.5 ?
    C5 C10 H10B . . 109.5 ?
    H10A C10 H10B . . 109.5 ?
    C5 C10 H10C . . 109.5 ?
    H10A C10 H10C . . 109.5 ?
    H10B C10 H10C . . 109.5 ?
    C8 C11 H11A . . 109.5 ?
    C8 C11 H11B . . 109.5 ?
    H11A C11 H11B . . 109.5 ?
    C8 C11 H11C . . 109.5 ?
    H11A C11 H11C . . 109.5 ?
    H11B C11 H11C . . 109.5 ?
    C13 C12 C17 . . 120.2(5) ?
    C13 C12 S1 . . 120.4(4) ?
    C17 C12 S1 . . 118.8(4) ?
    C12 C13 C14 . . 119.5(5) ?
    C12 C13 H13 . . 120.2 ?
    C14 C13 H13 . . 120.2 ?
    C15 C14 C13 . . 120.9(5) ?
    C15 C14 H14 . . 119.6 ?
    C13 C14 H14 . . 119.6 ?
    C14 C15 C16 . . 118.8(5) ?
    C14 C15 C18 . . 121.9(6) ?
    C16 C15 C18 . . 119.3(6) ?
    C17 C16 C15 . . 120.8(5) ?
    C17 C16 H16 . . 119.6 ?
    C15 C16 H16 . . 119.6 ?
    C16 C17 C12 . . 119.8(5) ?
    C16 C17 H17 . . 120.1 ?
    C12 C17 H17 . . 120.1 ?
    C15 C18 H18A . . 109.5 ?
    C15 C18 H18B . . 109.5 ?
    H18A C18 H18B . . 109.5 ?
    C15 C18 H18C . . 109.5 ?
    H18A C18 H18C . . 109.5 ?
    H18B C18 H18C . . 109.5 ?
loop_
    _geom_torsion_atom_site_label_1
    _geom_torsion_atom_site_label_2
    _geom_torsion_atom_site_label_3
    _geom_torsion_atom_site_label_4
    _geom_torsion_site_symmetry_1
    _geom_torsion_site_symmetry_2
    _geom_torsion_site_symmetry_3
    _geom_torsion_site_symmetry_4
    _geom_torsion
    _geom_torsion_publ_flag
    O2 S1 C1 C8 . . . . -134.4(4) ?
    C12 S1 C1 C8 . . . . 113.6(4) ?
    O2 S1 C1 C2 . . . . 48.7(5) ?
    C12 S1 C1 C2 . . . . -63.3(5) ?
    C8 C1 C2 C7 . . . . -0.9(5) ?
    S1 C1 C2 C7 . . . . 176.2(4) ?
    C8 C1 C2 C3 . . . . 179.5(5) ?
    S1 C1 C2 C3 . . . . -3.4(8) ?
    C7 C2 C3 C4 . . . . -2.6(6) ?
    C1 C2 C3 C4 . . . . 177.0(5) ?
    C7 C2 C3 C9 . . . . 176.4(5) ?
    C1 C2 C3 C9 . . . . -4.1(8) ?
    C2 C3 C4 C5 . . . . 1.6(7) ?
    C9 C3 C4 C5 . . . . -177.3(5) ?
    C2 C3 C4 Br1 . . . . -176.7(3) ?
    C9 C3 C4 Br1 . . . . 4.4(6) ?
    C3 C4 C5 C6 . . . . 0.5(7) ?
    Br1 C4 C5 C6 . . . . 178.8(3) ?
    C3 C4 C5 C10 . . . . 179.4(5) ?
    Br1 C4 C5 C10 . . . . -2.3(6) ?
    C4 C5 C6 C7 . . . . -1.5(6) ?
    C10 C5 C6 C7 . . . . 179.5(4) ?
    C8 O1 C7 C6 . . . . 178.3(4) ?
    C8 O1 C7 C2 . . . . -0.7(4) ?
    C5 C6 C7 O1 . . . . -178.3(4) ?
    C5 C6 C7 C2 . . . . 0.5(7) ?
    C3 C2 C7 O1 . . . . -179.3(4) ?
    C1 C2 C7 O1 . . . . 1.0(5) ?
    C3 C2 C7 C6 . . . . 1.7(7) ?
    C1 C2 C7 C6 . . . . -178.0(4) ?
    C2 C1 C8 O1 . . . . 0.6(5) ?
    S1 C1 C8 O1 . . . . -177.1(3) ?
    C2 C1 C8 C11 . . . . 178.4(5) ?
    S1 C1 C8 C11 . . . . 0.7(7) ?
    C7 O1 C8 C1 . . . . 0.0(5) ?
    C7 O1 C8 C11 . . . . -178.3(4) ?
    O2 S1 C12 C13 . . . . 10.6(4) ?
    C1 S1 C12 C13 . . . . 125.8(4) ?
    O2 S1 C12 C17 . . . . -177.8(4) ?
    C1 S1 C12 C17 . . . . -62.6(4) ?
    C17 C12 C13 C14 . . . . 1.6(7) ?
    S1 C12 C13 C14 . . . . 173.0(4) ?
    C12 C13 C14 C15 . . . . -0.6(8) ?
    C13 C14 C15 C16 . . . . 0.4(8) ?
    C13 C14 C15 C18 . . . . -179.2(5) ?
    C14 C15 C16 C17 . . . . -1.3(8) ?
    C18 C15 C16 C17 . . . . 178.4(5) ?
    C15 C16 C17 C12 . . . . 2.2(8) ?
    C13 C12 C17 C16 . . . . -2.4(7) ?
    S1 C12 C17 C16 . . . . -174.0(4) ?
loop_
    _geom_hbond_atom_site_label_D
    _geom_hbond_atom_site_label_H
    _geom_hbond_atom_site_label_A
    _geom_hbond_site_symmetry_A
    _geom_hbond_distance_DH
    _geom_hbond_distance_HA
    _geom_hbond_distance_DA
    _geom_hbond_angle_DHA
    C6 H6 O2 1_655 0.95 2.32 3.181(6) 150.6
    C17 H17 O1 2_677 0.95 2.58 3.456(6) 154.2
    C11 H11A Cg2 2_677 0.98 2.83 3.794(6) 167.4
_iucr_refine_instructions_details
;
TITL 1240 IN P-1
CELL  0.71073  8.79270  9.22950 10.86080 86.10550 69.58170 80.54980
ZERR 2  0.00520  0.00520  0.00610  0.01590  0.01730  0.01600
LATT 1
SFAC C H O S BR
UNIT 36 34 4 2 2
TEMP -100
SIZE 0.23 0.35 0.42
L.S. 15
ACTA
CONF
OMIT -3 50
MPLA 9 C1 C2 C3 C4 C5 C6 C7 O1 C8
MPLA 6 C12 C13 C14 C15 C16 C17
EQIV $1 1+x, y, z
EQIV $2 1-x, 2-y, 2-z
HTAB C6 O2_$1
HTAB C17 O1_$2
BOND $H
FMAP 2
PLAN 20
WGHT    0.094200    1.154100
FVAR       0.21220
BR1   5    0.739306    0.374810    0.594729    11.00000    0.07166    0.04302 =
         0.04187   -0.01401   -0.01173   -0.00017
S1    4    0.140374    0.833057    0.960380    11.00000    0.02338    0.05072 =
         0.04195    0.00128   -0.00938   -0.00431
O1    3    0.538480    0.775406    1.050171    11.00000    0.03333    0.03535 =
         0.03312   -0.00425   -0.01320   -0.00877
O2    3    0.059674    0.707543    0.949531    11.00000    0.03911    0.06756 =
         0.07043    0.01462   -0.02168   -0.02368
C1    1    0.338126    0.770374    0.968823    11.00000    0.02635    0.03104 =
         0.03736    0.00205   -0.00969   -0.00518
C2    1    0.479199    0.667755    0.893214    11.00000    0.02581    0.02797 =
         0.03258    0.00184   -0.01285   -0.00845
C3    1    0.516520    0.572082    0.787976    11.00000    0.04155    0.02880 =
         0.03591    0.00072   -0.01484   -0.00896
C4    1    0.677252    0.498917    0.744330    11.00000    0.04608    0.02765 =
         0.02793   -0.00486   -0.00851   -0.00713
C5    1    0.798442    0.511123    0.798348    11.00000    0.03281    0.03362 =
         0.03597    0.00256   -0.00551   -0.00501
C6    1    0.756132    0.602520    0.904810    11.00000    0.02394    0.03854 =
         0.04382    0.00473   -0.01410   -0.00837
AFIX  43
H6    2    0.832572    0.612881    0.946319    11.00000   -1.20000
AFIX   0
C7    1    0.598445    0.677866    0.948069    11.00000    0.03106    0.03054 =
         0.02574   -0.00058   -0.01109   -0.01221
C8    1    0.379655    0.829256    1.059461    11.00000    0.03419    0.03071 =
         0.02748    0.00224   -0.01061   -0.00665
C9    1    0.391426    0.549137    0.729422    11.00000    0.05113    0.05312 =
         0.05928   -0.01836   -0.03229   -0.00632
AFIX 137
H9A   2    0.417879    0.594294    0.641611    11.00000   -1.50000
H9B   2    0.282383    0.594468    0.785454    11.00000   -1.50000
H9C   2    0.392141    0.443631    0.722876    11.00000   -1.50000
AFIX   0
C10   1    0.970744    0.426788    0.746326    11.00000    0.03471    0.05900 =
         0.04841   -0.00226   -0.00085    0.00205
AFIX 137
H10A  2    1.031843    0.443885    0.802789    11.00000   -1.50000
H10B  2    1.026521    0.460306    0.656652    11.00000   -1.50000
H10C  2    0.965316    0.321623    0.745890    11.00000   -1.50000
AFIX   0
C11   1    0.295344    0.941322    1.163623    11.00000    0.04573    0.04370 =
         0.03668   -0.00906   -0.00341   -0.00485
AFIX 137
H11A  2    0.344875    1.031384    1.138373    11.00000   -1.50000
H11B  2    0.307114    0.903339    1.246822    11.00000   -1.50000
H11C  2    0.178602    0.962933    1.174168    11.00000   -1.50000
AFIX   0
C12   1    0.197486    0.921467    0.802987    11.00000    0.02666    0.03395 =
         0.04134   -0.00548   -0.01062    0.00609
C13   1    0.141011    0.884484    0.707621    11.00000    0.03921    0.03692 =
         0.04975   -0.00587   -0.01758   -0.00362
AFIX  43
H13   2    0.081338    0.804331    0.721453    11.00000   -1.20000
AFIX   0
C14   1    0.171975    0.965267    0.591099    11.00000    0.05749    0.04066 =
         0.03694   -0.00955   -0.02050    0.00552
AFIX  43
H14   2    0.134016    0.939228    0.524944    11.00000   -1.20000
AFIX   0
C15   1    0.256984    1.082626    0.570192    11.00000    0.05633    0.03232 =
         0.03794   -0.00981   -0.00655    0.00639
C16   1    0.312687    1.118568    0.667727    11.00000    0.05265    0.03363 =
         0.05381   -0.00087   -0.01012   -0.00941
AFIX  43
H16   2    0.373370    1.198028    0.653785    11.00000   -1.20000
AFIX   0
C17   1    0.280958    1.040453    0.784072    11.00000    0.04431    0.03989 =
         0.04281   -0.00614   -0.01659   -0.00833
AFIX  43
H17   2    0.316216    1.068062    0.851256    11.00000   -1.20000
AFIX   0
C18   1    0.289913    1.172645    0.446216    11.00000    0.11132    0.05116 =
         0.04015    0.00212   -0.00558    0.00101
AFIX 137
H18A  2    0.395791    1.131845    0.382235    11.00000   -1.50000
H18B  2    0.292827    1.274193    0.465364    11.00000   -1.50000
H18C  2    0.202672    1.170813    0.409910    11.00000   -1.50000
HKLF 4
REM  1240 IN P-1
REM R1 =  0.0620 for   2420 Fo > 4sig(Fo)  and  0.0726 for all   2857 data
REM    203 parameters refined using      0 restraints
END
WGHT      0.0949      1.1373
REM Highest difference peak  1.441,  deepest hole -1.264,  1-sigma level  0.125
Q1    1   0.8447  0.3562  0.5838  11.00000  0.05    1.44
Q2    1   0.1476  0.7489  0.9140  11.00000  0.05    1.05
Q3    1   0.8274  0.4367  0.5621  11.00000  0.05    0.95
Q4    1   0.6631  0.2966  0.6187  11.00000  0.05    0.69
Q5    1   0.7761  0.3073  0.7198  11.00000  0.05    0.55
Q6    1   0.6132  0.4218  0.5782  11.00000  0.05    0.54
Q7    1   1.1282  0.4898  0.4868  11.00000  0.05    0.46
Q8    1   0.2509  0.7853  0.9845  11.00000  0.05    0.45
Q9    1   0.3791  0.7970  1.3563  11.00000  0.05    0.43
Q10   1   0.0090  0.8041  1.0248  11.00000  0.05    0.41
Q11   1   0.0397  0.8594  0.9535  11.00000  0.05    0.38
Q12   1   0.6257  0.2858  0.7255  11.00000  0.05    0.37
Q13   1   0.3942  0.5972  1.0371  11.00000  0.05    0.36
Q14   1   0.3089  0.5530  0.5444  11.00000  0.05    0.35
Q15   1   0.7988  0.2303  0.6423  11.00000  0.05    0.35
Q16   1   0.4726  0.8029  1.0595  11.00000  0.05    0.35
Q17   1   0.6987  0.4144  0.5845  11.00000  0.05    0.34
Q18   1   0.7084  0.5045  0.5025  11.00000  0.05    0.34
Q19   1  -0.0198  0.6021  0.9782  11.00000  0.05    0.33
Q20   1   0.0928  0.9178  0.8537  11.00000  0.05    0.32
;
