# Supplementary material for: 5-Bromo-2,4,6-trimethyl-3-(4-methyl­phenyl­sulfin­yl)-1-benzo­furan
Source: Acta Crystallogr Sect E Struct Rep Online. 2014 Mar 5;70(Pt 4):o381. doi: 10.1107/S1600536814004310 (PMC3998541; doi:10.1107/S1600536814004310)
Supplement: Supplementary file 2 [file e-70-0o381-Isup2.hkl]

# 
# h,k,l, Fc-squared, Fo-squared, sigma(Fo-squared) and status flag 
# 
data_I
_shelx_title ' 1240 IN P-1' 
_shelx_refln_list_code          4 
_shelx_F_calc_maximum      163.06 
_exptl_crystal_F_000       384.00 
_reflns_d_resolution_high  0.8410 
 
loop_ 
 _symmetry_equiv_pos_as_xyz 
 'x, y, z' 
 '-x, -y, -z' 
 
_cell_length_a     8.7927 
_cell_length_b     9.2295 
_cell_length_c    10.8608 
_cell_angle_alpha  86.105 
_cell_angle_beta   69.582 
_cell_angle_gamma  80.550 
 
_shelx_F_squared_multiplier     1.000 
 
loop_ 
 _refln_index_h 
 _refln_index_k 
 _refln_index_l 
 _refln_F_squared_calc 
 _refln_F_squared_meas 
 _refln_F_squared_sigma 
 _refln_observed_status 
   1   0   0      628.87      524.27     18.93 o 
   2   0   0     8004.10     6874.67    397.49 o 
   3   0   0        3.76       12.69      2.78 o 
   4   0   0      953.43      926.14     31.59 o 
   5   0   0      304.11      252.06     10.82 o 
   6   0   0       26.58       20.43      2.40 o 
   7   0   0      196.37      220.42     12.10 o 
   8   0   0      164.01      143.17      8.05 o 
   9   0   0       67.23       78.80      7.15 o 
  -9   1   0       95.90       90.04      5.85 o 
  -8   1   0      188.51      214.67      9.50 o 
  -7   1   0      211.37      183.27      9.39 o 
  -6   1   0      496.21      416.93     14.70 o 
  -5   1   0        1.73        9.04      2.18 o 
  -4   1   0     2557.80     2279.67     68.38 o 
  -3   1   0      172.93      138.69      5.40 o 
  -2   1   0     2584.29     2680.38     79.77 o 
  -1   1   0     1678.11     2119.88    132.48 o 
   0   1   0      616.02      686.61     27.30 o 
   1   1   0     7059.31     5516.74    252.57 o 
   2   1   0      675.94      620.05     31.51 o 
   3   1   0      418.55      336.00     10.97 o 
   4   1   0      684.58      598.69     24.94 o 
   5   1   0       95.48       96.13      4.23 o 
   6   1   0      226.62      217.64      7.88 o 
   7   1   0       22.96       18.33      2.56 o 
   8   1   0       12.85       21.55      2.91 o 
   9   1   0      134.26      150.22      9.33 o 
  -9   2   0        1.53        0.14      3.41 o 
  -8   2   0       19.75       12.73      4.73 o 
  -7   2   0       54.16       60.70      4.78 o 
  -6   2   0        8.34       21.45      4.49 o 
  -5   2   0     2901.26     2628.42     82.13 o 
  -4   2   0     2066.92     2098.89     56.55 o 
  -3   2   0     1878.08     1842.42     49.13 o 
  -2   2   0     5599.44     5755.73    158.33 o 
  -1   2   0     1644.83     1856.90     89.22 o 
   0   2   0      175.34      159.25      6.83 o 
   1   2   0      658.99      656.40     29.61 o 
   2   2   0        1.03       16.02      3.60 o 
   3   2   0     3182.22     2973.56    113.13 o 
   4   2   0      346.79      312.97     13.62 o 
   5   2   0     1844.50     1700.06     56.29 o 
   6   2   0       22.87        9.54      5.61 o 
   7   2   0       16.75       15.47      2.40 o 
   8   2   0        6.96       15.10      3.91 o 
   9   2   0        0.73        2.63      3.33 o 
  -8   3   0       43.33       46.70      4.99 o 
  -7   3   0        2.31        2.90      3.12 o 
  -6   3   0      306.76      282.96     11.25 o 
  -5   3   0      202.63      205.33      9.25 o 
  -4   3   0     2613.74     2519.79     68.64 o 
  -3   3   0      561.50      448.39     13.55 o 
  -2   3   0      463.69      506.22     26.14 o 
  -1   3   0     1297.34     1396.74     60.27 o 
   0   3   0       10.80       12.66      2.15 o 
   1   3   0      843.37      897.88     52.74 o 
   2   3   0      233.71      189.81     12.86 o 
   3   3   0        9.15       16.14      3.46 o 
   4   3   0      989.50      753.34     23.56 o 
   5   3   0       44.07       36.09      1.98 o 
   6   3   0     1032.60      873.75     31.48 o 
   7   3   0       81.18       74.06      4.25 o 
   8   3   0       43.45       42.67      5.79 o 
   9   3   0       27.32       40.49      4.54 o 
  -8   4   0       18.39       19.31      4.40 o 
  -7   4   0      439.25      468.82     58.85 o 
  -6   4   0      208.69      210.42     13.65 o 
  -5   4   0       27.36       23.67      3.59 o 
  -4   4   0      355.32      350.89      9.76 o 
  -3   4   0      147.17      153.75      8.01 o 
  -2   4   0     1385.39     1399.88     44.11 o 
  -1   4   0        0.13       -0.16      0.83 o 
   0   4   0     2586.37     2411.86     95.57 o 
   1   4   0      102.65      100.56      4.19 o 
   2   4   0     3135.73     3210.41    118.37 o 
   3   4   0       50.72       45.38      3.16 o 
   4   4   0      653.29      686.79     19.90 o 
   5   4   0      818.75      746.18     19.90 o 
   6   4   0      268.35      260.38      8.83 o 
   7   4   0        0.66        1.83      1.95 o 
   8   4   0      910.16      874.92     35.45 o 
   9   4   0        0.21        1.79      3.12 o 
  -7   5   0        3.00       -2.43      4.10 o 
  -6   5   0      485.20      484.46     21.43 o 
  -5   5   0       23.02       30.37      4.25 o 
  -4   5   0       98.11       94.95      5.32 o 
  -3   5   0      221.60      227.26      7.07 o 
  -2   5   0       76.14       64.98      2.89 o 
  -1   5   0      379.60      330.09     11.00 o 
   0   5   0      632.10      595.52     37.46 o 
   1   5   0     1122.01     1081.52     36.67 o 
   2   5   0      689.82      628.60     21.40 o 
   3   5   0      106.80      111.89      4.77 o 
   4   5   0      534.87      546.55     18.87 o 
   5   5   0      313.91      294.46      9.53 o 
   6   5   0      141.50      125.41      6.92 o 
   7   5   0      247.66      260.74      9.04 o 
   8   5   0      126.82      115.14      4.94 o 
   9   5   0      186.81      186.40      9.66 o 
  -7   6   0       82.54       88.88      7.34 o 
  -6   6   0       40.67       53.56     10.48 o 
  -5   6   0       69.27       75.74      7.54 o 
  -4   6   0      421.76      379.05     12.17 o 
  -3   6   0      480.91      480.73     14.34 o 
  -2   6   0       29.12       27.09      1.94 o 
  -1   6   0      788.97      799.68     23.69 o 
   0   6   0       37.56       29.84      6.99 o 
   1   6   0     1187.43     1127.09     47.64 o 
   2   6   0       80.00       56.28      5.06 o 
   3   6   0     1412.03     1440.56     50.88 o 
   4   6   0      182.18      181.22      9.14 o 
   5   6   0       47.14       53.05      2.94 o 
   6   6   0        0.34        3.49      1.86 o 
   7   6   0        1.11        0.07      2.20 o 
   8   6   0       33.78       39.36      3.27 o 
  -6   7   0       50.03       50.41      8.44 o 
  -5   7   0      171.99      178.90     29.87 o 
  -4   7   0       96.49       91.39      5.99 o 
  -3   7   0      440.06      390.32     21.51 o 
  -2   7   0      333.88      316.85     12.34 o 
  -1   7   0      377.10      350.91     13.17 o 
   0   7   0      440.90      448.52     27.87 o 
   1   7   0        5.09        5.67      1.81 o 
   2   7   0     1226.23     1224.00     40.46 o 
   3   7   0      230.82      237.63      8.98 o 
   4   7   0      646.13      641.92     23.56 o 
   5   7   0       57.78       53.86      5.51 o 
   6   7   0        7.10        8.94      2.20 o 
   7   7   0       31.55       21.85      2.70 o 
   8   7   0        0.56        0.46      2.75 o 
  -5   8   0        3.54        1.10      5.83 o 
  -4   8   0      230.43      239.46     14.48 o 
  -3   8   0        0.61        4.57      4.53 o 
  -2   8   0      802.16      754.80     35.96 o 
  -1   8   0       14.47        7.41      2.93 o 
   0   8   0       99.54       97.31      6.58 o 
   1   8   0       13.15       12.02      2.83 o 
   2   8   0      293.31      311.78     12.93 o 
   3   8   0      225.71      201.51     26.43 o 
   4   8   0       96.78      102.42      9.08 o 
   5   8   0       64.52       65.42      4.94 o 
   6   8   0       35.26       45.98      4.80 o 
   7   8   0        2.05       -1.79      2.62 o 
  -4   9   0       27.96       21.26      4.55 o 
  -3   9   0       51.98       56.72     10.07 o 
  -2   9   0      573.46      525.09     29.70 o 
  -1   9   0      390.48      416.05     18.45 o 
   0   9   0      235.81      242.19     11.62 o 
   1   9   0        8.20        6.90      3.13 o 
   2   9   0      356.95      394.27     17.35 o 
   3   9   0      121.17      124.08      7.30 o 
   4   9   0       18.78       21.75      3.64 o 
   5   9   0       37.87       44.18      4.20 o 
   6   9   0        4.97       -0.70      3.09 o 
  -2  10   0       23.09       21.16      4.47 o 
  -1  10   0      235.01      250.45     12.64 o 
   0  10   0        0.11        3.01      3.51 o 
   1  10   0      177.26      208.68     10.91 o 
   2  10   0        1.21        1.41      3.43 o 
   3  10   0       36.26       46.37     11.61 o 
   4  10   0        5.45        9.77      3.62 o 
   5  10   0       16.16       13.73      4.03 o 
  -4 -10   1      115.01      127.54     20.22 o 
  -3 -10   1      160.31      173.37      9.34 o 
  -2 -10   1       46.99       59.84      5.42 o 
  -1 -10   1        8.37       10.57      3.72 o 
   0 -10   1       19.64       19.76      4.12 o 
   1 -10   1       75.99       76.05      9.39 o 
   2 -10   1        3.77       -1.59      3.82 o 
  -6  -9   1        6.27        3.53      2.89 o 
  -5  -9   1       32.00       40.67      6.59 o 
  -4  -9   1        1.39        4.76      3.19 o 
  -3  -9   1      279.90      296.38     13.58 o 
  -2  -9   1       42.13       44.36      4.54 o 
  -1  -9   1      884.55      904.90     37.21 o 
   0  -9   1        4.25        3.45      3.28 o 
   1  -9   1      291.05      300.61     18.23 o 
   2  -9   1        0.84        2.20      3.36 o 
   3  -9   1      111.98      129.73     12.94 o 
   4  -9   1       55.99       56.48     12.99 o 
  -7  -8   1       54.37       49.81      6.47 o 
  -6  -8   1       10.35       11.66      2.76 o 
  -5  -8   1        9.59        8.27      2.70 o 
  -4  -8   1       49.95       54.20      5.25 o 
  -3  -8   1       12.76        9.15      2.53 o 
  -2  -8   1      260.51      243.42     11.48 o 
  -1  -8   1      281.46      301.40     22.97 o 
   0  -8   1      546.74      533.93     20.74 o 
   1  -8   1      176.60      166.27     19.68 o 
   2  -8   1       73.07       72.36      6.56 o 
   3  -8   1        2.01        3.32      2.89 o 
   4  -8   1        6.10        6.01      3.37 o 
   5  -8   1        1.92        0.62      5.44 o 
  -8  -7   1       26.10       28.38      4.13 o 
  -7  -7   1        5.79        4.82      2.70 o 
  -6  -7   1      258.15      263.39      9.29 o 
  -5  -7   1       16.13       19.33      2.35 o 
  -4  -7   1       12.03       15.52      3.62 o 
  -3  -7   1        2.72        6.31      1.95 o 
  -2  -7   1      104.92      107.24      6.48 o 
  -1  -7   1      130.01      108.27      5.71 o 
   0  -7   1      708.53      689.41     26.14 o 
   1  -7   1        1.14        0.79      2.30 o 
   2  -7   1      646.81      605.64     25.14 o 
   3  -7   1        1.26        1.30      1.98 o 
   4  -7   1      226.15      217.72      7.99 o 
   5  -7   1       73.70       69.63      9.30 o 
   6  -7   1       23.83       30.45      4.68 o 
  -8  -6   1        0.88        1.21      7.18 o 
  -7  -6   1       33.37       26.92      2.81 o 
  -6  -6   1      355.10      330.10     11.07 o 
  -5  -6   1      290.54      285.20     11.68 o 
  -4  -6   1      773.82      714.94     26.10 o 
  -3  -6   1       21.96       27.52      2.25 o 
  -2  -6   1       65.29       62.66      4.52 o 
  -1  -6   1       66.77       60.93      3.85 o 
   0  -6   1      187.42      182.58      8.11 o 
   1  -6   1      753.30      733.45     27.98 o 
   2  -6   1      471.72      461.57     13.81 o 
   3  -6   1      484.09      464.86     13.87 o 
   4  -6   1      237.09      224.45      7.52 o 
   5  -6   1      604.14      639.11     50.03 o 
   6  -6   1        1.89        4.99      3.97 o 
   7  -6   1        5.81        3.65      4.62 o 
  -8  -5   1       25.44       34.56      6.63 o 
  -7  -5   1      180.04      163.24      6.29 o 
  -6  -5   1      159.27      138.29      5.66 o 
  -5  -5   1      948.82      901.94     27.52 o 
  -4  -5   1       38.08       30.87      2.00 o 
  -3  -5   1     1836.51     1710.97     56.02 o 
  -2  -5   1       86.93       79.41      3.67 o 
  -1  -5   1      228.59      248.29      9.16 o 
   0  -5   1        6.09        2.61      1.03 o 
   1  -5   1     1180.01     1166.96     60.70 o 
   2  -5   1       70.74       57.68      2.85 o 
   3  -5   1      711.50      639.16     17.72 o 
   4  -5   1      603.19      564.65     18.02 o 
   5  -5   1      506.08      490.93     17.67 o 
   6  -5   1        1.28        3.55      3.07 o 
   7  -5   1       49.95       60.16      8.90 o 
   8  -5   1        2.01       -0.43      4.29 o 
  -9  -4   1       38.02       44.37      5.10 o 
  -8  -4   1      272.70      300.34     11.90 o 
  -7  -4   1      113.42      127.66      6.41 o 
  -6  -4   1       42.01       36.39      2.39 o 
  -5  -4   1       20.31       24.32      5.06 o 
  -4  -4   1      727.18      673.59     19.71 o 
  -3  -4   1      407.48      318.69     13.46 o 
  -2  -4   1       47.97       51.83      3.74 o 
  -1  -4   1      615.44      512.16     26.32 o 
   0  -4   1      985.88      959.05     39.03 o 
   1  -4   1      608.70      649.49     21.49 o 
   2  -4   1      344.06      374.19     10.55 o 
   3  -4   1       60.04       58.95      2.63 o 
   4  -4   1      701.46      665.58     17.97 o 
   5  -4   1       10.44       10.80      2.47 o 
   6  -4   1      196.44      232.60     11.49 o 
   7  -4   1      267.86      222.81     10.34 o 
   8  -4   1       59.13       80.41     10.67 o 
  -9  -3   1        2.30        4.09      3.30 o 
  -8  -3   1       39.35       38.54      7.76 o 
  -7  -3   1      425.01      437.64     21.32 o 
  -6  -3   1       18.11       32.92     23.43 o 
  -5  -3   1       69.43       67.19      5.36 o 
  -4  -3   1      625.73      543.44     15.30 o 
  -3  -3   1        5.43        8.77      1.05 o 
  -2  -3   1     2208.95     1969.69     73.34 o 
  -1  -3   1     1752.81     1720.35     67.99 o 
   0  -3   1     2473.68     2319.44     75.44 o 
   1  -3   1        3.67        5.84      0.75 o 
   2  -3   1     3169.24     3423.42    117.50 o 
   3  -3   1      781.23      877.57     23.81 o 
   4  -3   1       45.90       50.56      4.17 o 
   5  -3   1      281.79      266.89     10.92 o 
   6  -3   1      235.10      256.93     10.86 o 
   7  -3   1      225.92      274.25     11.80 o 
   8  -3   1      184.95      195.33      9.71 o 
   9  -3   1        3.24        8.85      4.30 o 
  -9  -2   1      149.01      133.32      6.90 o 
  -8  -2   1       67.82       74.37      6.93 o 
  -7  -2   1       14.34       11.54      2.44 o 
  -6  -2   1      440.77      420.15     15.85 o 
  -5  -2   1      218.99      214.14      7.41 o 
  -4  -2   1      716.42      653.68     23.38 o 
  -3  -2   1     1075.98     1113.27     30.37 o 
  -2  -2   1     2443.29     2287.85     68.03 o 
  -1  -2   1    20500.09    16307.84    585.41 o 
   0  -2   1     1274.63     1275.41     50.16 o 
   1  -2   1     2846.91     3072.59    108.86 o 
   2  -2   1     1399.71     1467.74     55.04 o 
   3  -2   1     1623.98     1715.71     58.42 o 
   4  -2   1      113.28      119.07      4.67 o 
   5  -2   1       32.55       37.55      3.51 o 
   6  -2   1       22.30       25.44      3.56 o 
   7  -2   1      223.78      229.10      9.86 o 
   8  -2   1       31.25       39.68      4.03 o 
   9  -2   1      102.43      101.77     10.74 o 
  -9  -1   1        0.87        1.37      3.30 o 
  -8  -1   1       28.71       20.08      3.07 o 
  -7  -1   1      140.73      112.92      8.23 o 
  -6  -1   1       62.46       70.66      3.92 o 
  -5  -1   1     1719.05     1505.37     48.04 o 
  -4  -1   1        3.68        1.49      1.23 o 
  -3  -1   1     1969.39     1744.74     63.84 o 
  -2  -1   1        3.87        4.04      0.73 o 
  -1  -1   1     3387.00     3219.56     84.82 o 
   0  -1   1      260.99      210.63      7.99 o 
   1  -1   1     4682.19     4482.04    189.02 o 
   2  -1   1        4.75        8.51      1.89 o 
   3  -1   1     6842.16     6551.61    344.35 o 
   4  -1   1      758.79      843.23     45.93 o 
   5  -1   1     1440.29     1377.15     44.41 o 
   6  -1   1        6.54       11.88      3.56 o 
   7  -1   1        2.52        1.97      2.29 o 
   8  -1   1       42.71       58.08      5.29 o 
   9  -1   1        1.27        3.75      3.24 o 
  -9   0   1        7.26        9.04      3.48 o 
  -8   0   1        0.20        1.28      2.73 o 
  -7   0   1       69.67       81.40      4.90 o 
  -6   0   1      496.71      467.81     15.93 o 
  -5   0   1      563.08      535.73     17.60 o 
  -4   0   1      736.64      664.29     22.71 o 
  -3   0   1     3459.15     2998.38     95.77 o 
  -2   0   1     2689.44     2694.09     85.53 o 
  -1   0   1       79.82       68.62      2.53 o 
   0   0   1      731.08      650.00     36.20 o 
   1   0   1      737.77      712.91     31.99 o 
   2   0   1     8840.52     8794.00    694.42 o 
   3   0   1      156.34      180.49      7.36 o 
   4   0   1     3380.23     3000.85     89.47 o 
   5   0   1      341.83      288.59     10.46 o 
   6   0   1      310.81      278.97     14.77 o 
   7   0   1        6.10        5.24      2.23 o 
   8   0   1        2.01        3.35      2.47 o 
   9   0   1        0.20        3.88      3.04 o 
  -9   1   1       52.98       58.52      4.82 o 
  -8   1   1       13.20       13.83      3.30 o 
  -7   1   1        1.81        8.32      3.01 o 
  -6   1   1      120.86      114.85      6.60 o 
  -5   1   1       75.96       75.95      4.21 o 
  -4   1   1      191.04      152.51      6.94 o 
  -3   1   1      949.04     1040.59     32.97 o 
  -2   1   1     6637.47     6107.58    168.59 o 
  -1   1   1     5771.69     5250.29    217.40 o 
   0   1   1      585.01      650.71     22.18 o 
   1   1   1     5032.49     3880.23    177.51 o 
   2   1   1       56.02       46.77      3.50 o 
   3   1   1     1180.89     1029.81     30.82 o 
   4   1   1     1754.83     1595.29     64.52 o 
   5   1   1     1150.14     1035.98     29.96 o 
   6   1   1      313.70      290.53     10.54 o 
   7   1   1      713.02      701.22     23.80 o 
   8   1   1      103.98       96.20      5.77 o 
   9   1   1       24.31       19.50      3.80 o 
  10   1   1        3.99        3.89      3.55 o 
  -8   2   1      348.63      341.68     17.02 o 
  -7   2   1      212.73      154.39      7.82 o 
  -6   2   1       57.51       53.60      6.62 o 
  -5   2   1       70.67       80.09      6.48 o 
  -4   2   1       25.58       64.83      8.16 o 
  -3   2   1     3004.58     2824.08     79.11 o 
  -2   2   1      259.47      285.86     15.87 o 
  -1   2   1    15529.95    15169.53    594.64 o 
   0   2   1     4158.59     5735.56    290.13 o 
   1   2   1     3100.46     3182.32    302.57 o 
   2   2   1      282.00      293.44     13.98 o 
   3   2   1      696.04      699.67     20.64 o 
   4   2   1       42.41       52.08      2.90 o 
   5   2   1        8.78       11.42      2.07 o 
   6   2   1       53.56       62.40      3.46 o 
   7   2   1     1490.62     1367.51     60.60 o 
   8   2   1      142.32      158.94      6.83 o 
   9   2   1       74.14       76.30      8.76 o 
  10   2   1      113.09       91.85      5.77 o 
  -8   3   1        0.92        2.77      3.76 o 
  -7   3   1      328.52      287.77     23.37 o 
  -6   3   1      145.08      141.16      6.89 o 
  -5   3   1       21.79       19.05      3.17 o 
  -4   3   1      774.02      683.92     19.75 o 
  -3   3   1      379.42      396.97     11.16 o 
  -2   3   1      157.23      178.81      5.23 o 
  -1   3   1     2364.43     2675.59    127.92 o 
   0   3   1      347.52      334.17     13.03 o 
   1   3   1     2708.71     2599.28    115.12 o 
   2   3   1        7.30        7.42      1.27 o 
   3   3   1     6383.15     6206.17    366.14 o 
   4   3   1       25.94       31.11      2.10 o 
   5   3   1      478.09      475.96     15.45 o 
   6   3   1       43.80      108.21     12.39 o 
   7   3   1      176.51      162.95     10.55 o 
   8   3   1      461.37      460.37     16.53 o 
   9   3   1      124.77      124.99      8.71 o 
  -8   4   1       40.78       34.77      5.10 o 
  -7   4   1       85.44       95.31      8.22 o 
  -6   4   1      235.20      228.15     10.41 o 
  -5   4   1     2887.10     2739.17    114.79 o 
  -4   4   1      397.16      398.86     16.44 o 
  -3   4   1     1639.36     1555.93     44.66 o 
  -2   4   1      908.93     1057.49     30.83 o 
  -1   4   1      473.89      469.06     25.79 o 
   0   4   1     2577.84     2668.93    100.87 o 
   1   4   1      605.44      641.35     27.00 o 
   2   4   1     3447.54     3307.91    137.87 o 
   3   4   1        2.91        7.86      1.75 o 
   4   4   1     1985.31     1862.40     70.63 o 
   5   4   1      736.11      657.56     26.07 o 
   6   4   1      167.36      163.28     11.17 o 
   7   4   1        0.82        4.02      1.72 o 
   8   4   1       23.73       20.56     11.23 o 
   9   4   1        0.13        1.23      3.32 o 
  -7   5   1       68.55       46.94      5.91 o 
  -6   5   1       55.05       68.06      5.72 o 
  -5   5   1       92.52       82.29      6.81 o 
  -4   5   1      841.43      737.70     25.40 o 
  -3   5   1       40.21       50.25      2.65 o 
  -2   5   1     1536.39     1452.66     44.77 o 
  -1   5   1       56.61       44.56      3.28 o 
   0   5   1      449.22      423.47     16.63 o 
   1   5   1        5.27        8.12      1.23 o 
   2   5   1       83.43       79.82      3.78 o 
   3   5   1      607.76      500.19     20.96 o 
   4   5   1       93.94       74.69      9.07 o 
   5   5   1        2.17        7.14      4.08 o 
   6   5   1      716.00      650.52     21.17 o 
   7   5   1       31.28       28.76      6.22 o 
   8   5   1        2.20        3.06      2.86 o 
   9   5   1       22.21       14.29      3.48 o 
  -7   6   1       17.54       15.13      5.02 o 
  -6   6   1       45.91       62.42      6.03 o 
  -5   6   1       91.53       89.15      5.29 o 
  -4   6   1        3.12        2.56      2.22 o 
  -3   6   1      848.21      805.58     27.34 o 
  -2   6   1      247.56      230.93     11.19 o 
  -1   6   1     1266.06     1202.15     38.98 o 
   0   6   1     1363.11     1332.76     47.89 o 
   1   6   1     1632.05     1781.07     59.82 o 
   2   6   1       96.66       94.52      4.34 o 
   3   6   1      184.21      182.40     10.57 o 
   4   6   1       38.57       34.26      3.96 o 
   5   6   1      421.26      354.36     19.43 o 
   6   6   1       63.25       59.29      3.96 o 
   7   6   1      224.81      217.59      7.85 o 
   8   6   1      140.20      115.46      5.36 o 
   9   6   1       55.60       57.21      6.26 o 
  -6   7   1       24.37       31.76      8.66 o 
  -5   7   1       44.60       54.63      8.88 o 
  -4   7   1       13.56       16.22      3.44 o 
  -3   7   1      292.05      292.94     12.65 o 
  -2   7   1      108.51      100.16      5.69 o 
  -1   7   1      499.46      444.06     16.18 o 
   0   7   1        4.05        4.57      2.27 o 
   1   7   1     2313.90     2338.95     84.72 o 
   2   7   1       39.92       39.44      6.20 o 
   3   7   1      245.37      265.16     10.33 o 
   4   7   1       67.59       55.18      6.41 o 
   5   7   1       22.66       31.35      4.18 o 
   6   7   1      385.35      374.36     12.26 o 
   7   7   1       21.18       25.39      2.64 o 
   8   7   1      118.28      126.81      5.86 o 
  -5   8   1      173.77      169.66     14.66 o 
  -4   8   1       26.56       27.44      4.37 o 
  -3   8   1      334.50      309.05     19.23 o 
  -2   8   1       80.60       86.48      5.85 o 
  -1   8   1      171.81      151.98      7.52 o 
   0   8   1      500.45      519.80     28.91 o 
   1   8   1      154.71      158.93      8.00 o 
   2   8   1      273.49      304.11     14.10 o 
   3   8   1      547.31      599.02     38.71 o 
   4   8   1       91.74      109.95     10.99 o 
   5   8   1        4.64        3.07      2.38 o 
   6   8   1        5.15        6.75      2.64 o 
   7   8   1        7.31        7.62      2.50 o 
  -4   9   1      186.25      205.33     11.43 o 
  -3   9   1        0.17        0.93      3.79 o 
  -2   9   1       11.83       11.55      4.40 o 
  -1   9   1      133.01      141.34      8.46 o 
   0   9   1      226.88      218.09     12.72 o 
   1   9   1      156.29      161.74     12.39 o 
   2   9   1      284.58      312.35     14.37 o 
   3   9   1       35.27       33.57      7.97 o 
   4   9   1      412.15      455.09     35.86 o 
   5   9   1      125.99      140.60     15.21 o 
   6   9   1       45.71       47.88     12.06 o 
   7   9   1        0.40        2.02      2.90 o 
  -2  10   1       33.86       36.03      6.24 o 
  -1  10   1       14.46       14.10      3.99 o 
   0  10   1       76.19       79.37     11.80 o 
   1  10   1       39.39       31.09      4.68 o 
   2  10   1        2.58        3.55      3.67 o 
   3  10   1      119.35      133.27      9.44 o 
   4  10   1       25.59       26.23      4.20 o 
   5  10   1      157.12      198.63     14.77 o 
  -4 -10   2        1.00        0.96      3.76 o 
  -3 -10   2        0.09        0.80      3.68 o 
  -2 -10   2      105.78      104.79      7.22 o 
  -1 -10   2       59.86       63.31      9.85 o 
   0 -10   2      148.33      161.66      9.34 o 
   1 -10   2       25.15       22.28      4.00 o 
   2 -10   2      234.36      254.20     12.77 o 
  -5  -9   2        0.95       -1.21      2.80 o 
  -4  -9   2      115.79      120.31      6.60 o 
  -3  -9   2       13.93       22.75      7.46 o 
  -2  -9   2       16.77       20.65      3.60 o 
  -1  -9   2      108.58      126.26     11.23 o 
   0  -9   2        7.74        5.19      3.15 o 
   1  -9   2      626.72      682.98     28.72 o 
   2  -9   2       44.50       47.91      5.98 o 
   3  -9   2      394.00      409.53     41.36 o 
   4  -9   2        8.39        3.58      5.17 o 
  -6  -8   2       47.42       42.33      5.06 o 
  -5  -8   2      149.86      158.74      6.56 o 
  -4  -8   2        5.06        6.07      2.63 o 
  -3  -8   2      251.37      280.97     11.28 o 
  -2  -8   2      225.15      196.99      8.06 o 
  -1  -8   2       29.68       40.85      5.58 o 
   0  -8   2        5.30        3.58      3.13 o 
   1  -8   2       50.98       53.33      4.01 o 
   2  -8   2       96.25       81.39     11.09 o 
   3  -8   2      260.89      263.19     28.50 o 
   4  -8   2      296.02      277.76     34.95 o 
   5  -8   2       81.96       53.88     14.19 o 
  -7  -7   2        0.43        3.07      2.38 o 
  -6  -7   2        2.40       -0.59      2.45 o 
  -5  -7   2       39.18       38.03      4.67 o 
  -4  -7   2      819.72      798.91     29.14 o 
  -3  -7   2      263.66      230.17      8.91 o 
  -2  -7   2      693.83      700.54     41.79 o 
  -1  -7   2      692.60      640.80     22.15 o 
   0  -7   2      453.99      479.37     18.62 o 
   1  -7   2       26.85       30.44      3.08 o 
   2  -7   2      179.16      167.66     10.56 o 
   3  -7   2       70.21       62.08      4.41 o 
   4  -7   2      212.73      222.84     14.78 o 
   5  -7   2        5.54        3.82      3.27 o 
   6  -7   2      224.39      255.74     14.21 o 
  -8  -6   2      289.02      301.74     12.75 o 
  -7  -6   2        9.40       10.80      3.26 o 
  -6  -6   2        3.32        1.56      2.25 o 
  -5  -6   2       14.39       14.73      2.78 o 
  -4  -6   2       14.22       14.80      2.80 o 
  -3  -6   2       96.60       99.93      4.76 o 
  -2  -6   2      783.01      725.39     24.60 o 
  -1  -6   2      133.71      161.61      7.34 o 
   0  -6   2      873.57      891.62     28.12 o 
   1  -6   2        4.63        5.05      1.46 o 
   2  -6   2      125.84      133.44      4.97 o 
   3  -6   2        3.24        7.56      4.49 o 
   4  -6   2       56.31       70.31      5.22 o 
   5  -6   2        5.47        5.54      2.40 o 
   6  -6   2      246.01      272.53     19.10 o 
   7  -6   2      135.53      180.94     14.10 o 
  -8  -5   2      119.76      129.80     12.69 o 
  -7  -5   2        3.72        7.11      2.91 o 
  -6  -5   2      568.60      560.81     15.69 o 
  -5  -5   2        5.09        7.18      4.00 o 
  -4  -5   2      195.45      180.14      6.44 o 
  -3  -5   2      214.08      191.38      7.53 o 
  -2  -5   2       27.96       34.24      2.22 o 
  -1  -5   2     1505.08     1466.03     45.97 o 
   0  -5   2       62.77       45.99      4.01 o 
   1  -5   2     1692.41     1750.92     69.69 o 
   2  -5   2       18.71       27.28      2.08 o 
   3  -5   2      402.88      398.24     15.63 o 
   4  -5   2      206.32      212.60      6.79 o 
   5  -5   2      192.64      235.14     15.86 o 
   6  -5   2       10.76       15.06      3.37 o 
   7  -5   2      176.49      211.94     14.06 o 
   8  -5   2       27.08       50.46      7.66 o 
  -8  -4   2       27.14       24.04      3.69 o 
  -7  -4   2      208.38      192.29      8.97 o 
  -6  -4   2        1.96        1.68      2.29 o 
  -5  -4   2      923.56      915.36     24.75 o 
  -4  -4   2       74.71       63.21      3.11 o 
  -3  -4   2      609.15      595.44     18.16 o 
  -2  -4   2     1533.70     1409.89     50.09 o 
  -1  -4   2       66.37       56.97      2.54 o 
   0  -4   2      208.56      193.40     10.83 o 
   1  -4   2     1104.45      996.76     32.72 o 
   2  -4   2     1433.62     1437.09     58.78 o 
   3  -4   2     1047.77     1002.81     26.77 o 
   4  -4   2      144.17      179.97      6.51 o 
   5  -4   2      500.40      534.58     18.96 o 
   6  -4   2        6.91       14.72      3.05 o 
   7  -4   2       51.66       50.08      4.44 o 
   8  -4   2      109.81      132.42      8.06 o 
  -9  -3   2        0.28        1.51      3.60 o 
  -8  -3   2        1.93        1.64      3.06 o 
  -7  -3   2       37.02       39.65      5.13 o 
  -6  -3   2      965.58      893.79     30.48 o 
  -5  -3   2       97.99       79.65      5.48 o 
  -4  -3   2      692.02      698.35     18.27 o 
  -3  -3   2      370.64      279.24      8.63 o 
  -2  -3   2     1000.11     1000.79     35.85 o 
  -1  -3   2     1535.88     1537.73     50.19 o 
   0  -3   2     2534.90     2586.42     91.91 o 
   1  -3   2      121.80      138.75      4.96 o 
   2  -3   2     1442.69     1432.38     58.41 o 
   3  -3   2       21.04       41.95      3.20 o 
   4  -3   2     3793.52     3981.45    105.96 o 
   5  -3   2      195.68      175.46      7.05 o 
   6  -3   2       73.21       98.59      5.87 o 
   7  -3   2      135.51      137.58      7.06 o 
   8  -3   2        1.60        6.47      3.48 o 
   9  -3   2        0.14       -0.02      4.03 o 
  -9  -2   2      147.78      159.60     10.14 o 
  -8  -2   2        2.04        4.30      3.04 o 
  -7  -2   2       10.77        6.77      3.43 o 
  -6  -2   2       44.56       37.70      7.03 o 
  -5  -2   2       44.64       45.66      3.02 o 
  -4  -2   2     1400.46     1267.29     39.90 o 
  -3  -2   2      219.52      238.27      9.05 o 
  -2  -2   2     1710.58     1504.52     36.16 o 
  -1  -2   2     2551.75     2352.19     76.45 o 
   0  -2   2    26587.09    21672.21    710.28 o 
   1  -2   2      190.22      190.36      6.49 o 
   2  -2   2      715.19      808.55     22.59 o 
   3  -2   2     1731.61     1849.72     55.37 o 
   4  -2   2      801.98      827.44     27.01 o 
   5  -2   2     1045.13     1057.94     38.55 o 
   6  -2   2      286.88      251.81      9.55 o 
   7  -2   2       56.56       96.00      5.50 o 
   8  -2   2      180.15      174.36      8.00 o 
   9  -2   2        1.10        3.18      3.41 o 
  -9  -1   2       40.23       30.54      4.18 o 
  -8  -1   2      207.71      222.79     16.80 o 
  -7  -1   2       15.10       11.64      3.26 o 
  -6  -1   2       86.79       81.26      4.84 o 
  -5  -1   2        4.11        5.15      1.82 o 
  -4  -1   2     1031.47     1027.32     30.88 o 
  -3  -1   2      860.10      840.60     27.45 o 
  -2  -1   2       11.51        7.33      0.93 o 
  -1  -1   2     3706.81     3493.15     92.45 o 
   0  -1   2     6989.18     5750.82    189.54 o 
   1  -1   2     3160.19     3600.76    249.38 o 
   2  -1   2      179.63      183.15      6.67 o 
   3  -1   2      613.38      635.00     26.17 o 
   4  -1   2      498.40      494.63     15.78 o 
   5  -1   2       50.43       45.63      5.03 o 
   6  -1   2      225.78      222.96      9.39 o 
   7  -1   2       93.74       98.46      5.26 o 
   8  -1   2        6.99        0.51      2.67 o 
   9  -1   2      121.31      146.18     11.07 o 
  -9   0   2       83.98       86.67      5.75 o 
  -8   0   2       66.96       46.19      4.12 o 
  -7   0   2      113.22      108.66      6.03 o 
  -6   0   2       24.89       29.39      2.78 o 
  -5   0   2      782.08      674.83     23.47 o 
  -4   0   2      196.34      184.51      7.32 o 
  -3   0   2      131.62      108.19     11.33 o 
  -2   0   2      339.19      536.66     28.23 o 
  -1   0   2     1046.33     1648.79    119.26 o 
   0   0   2      913.83      947.35     51.96 o 
   1   0   2      956.79     1098.53     57.01 o 
   2   0   2        7.54       13.34      2.11 o 
   3   0   2     1787.28     1765.06     76.49 o 
   4   0   2       31.59        8.48      2.67 o 
   5   0   2      396.78      348.89     31.12 o 
   6   0   2      767.20      547.94     43.14 o 
   7   0   2       27.88       30.01      6.42 o 
   8   0   2      157.59      194.95      8.40 o 
   9   0   2       59.88       48.70      3.95 o 
  10   0   2      203.31      233.62     15.19 o 
  -8   1   2       15.87        9.74      3.53 o 
  -7   1   2       38.62       45.71      3.70 o 
  -6   1   2      274.59      225.62      8.66 o 
  -5   1   2     1150.53     1021.36     31.62 o 
  -4   1   2      697.63      627.86     17.01 o 
  -3   1   2      833.37      672.77     19.21 o 
  -2   1   2     1205.87     1334.78     47.70 o 
  -1   1   2      111.12      108.34      4.77 o 
   0   1   2     1971.10     2592.11     88.46 o 
   1   1   2      900.63     1400.83     81.80 o 
   2   1   2     7870.27     7090.77    508.81 o 
   3   1   2      555.89      560.67     19.57 o 
   4   1   2     1979.83     1613.20     56.78 o 
   5   1   2       71.77       61.22      4.43 o 
   6   1   2      868.09      759.57     37.47 o 
   7   1   2        5.49       10.09      2.05 o 
   8   1   2       51.27       59.54      7.08 o 
   9   1   2       93.11      115.58      6.60 o 
  10   1   2       70.15       64.51      8.92 o 
  -8   2   2        2.52        1.65      3.33 o 
  -7   2   2       23.21       26.22      4.57 o 
  -6   2   2      881.03      781.34     27.17 o 
  -5   2   2      254.86      211.49      6.94 o 
  -4   2   2     1422.43     1160.41     32.33 o 
  -3   2   2      455.11      510.71     17.90 o 
  -2   2   2      742.06      600.31     16.16 o 
  -1   2   2     1037.07     1273.59     37.79 o 
   0   2   2      106.74      130.01      7.27 o 
   1   2   2     1622.12     1892.90     61.95 o 
   2   2   2     2740.47     2910.85    269.00 o 
   3   2   2      638.65      533.26     19.12 o 
   4   2   2     2323.65     2210.70     77.63 o 
   5   2   2     1268.24     1217.39     38.16 o 
   6   2   2      431.55      367.80     15.47 o 
   7   2   2       87.46       61.64      5.17 o 
   8   2   2      453.24      421.85     19.21 o 
   9   2   2       33.86       55.53      6.38 o 
  10   2   2       30.38       36.73      3.73 o 
  -8   3   2       43.18       59.93      5.38 o 
  -7   3   2        1.33        2.29      3.32 o 
  -6   3   2      149.34      162.04      8.06 o 
  -5   3   2      313.67      272.38      8.76 o 
  -4   3   2      344.24      333.58     13.29 o 
  -3   3   2     1638.78     1448.66     39.37 o 
  -2   3   2     1823.25     1720.28     45.17 o 
  -1   3   2      201.58      167.51      4.71 o 
   0   3   2      669.36      670.71     24.82 o 
   1   3   2      805.00      908.27     53.46 o 
   2   3   2       78.74       82.53      6.72 o 
   3   3   2      368.32      300.34     11.17 o 
   4   3   2      274.48      384.51     18.16 o 
   5   3   2     2217.17     2012.17     60.26 o 
   6   3   2       79.35       75.65      4.65 o 
   7   3   2      348.05      355.08     17.83 o 
   8   3   2      353.16      291.30     17.96 o 
   9   3   2        0.78        2.06      2.46 o 
  10   3   2        2.28        9.28      3.17 o 
  -7   4   2       58.87       73.72      8.11 o 
  -6   4   2       12.83       10.71      3.26 o 
  -5   4   2       11.52        9.06      2.21 o 
  -4   4   2      351.49      318.77     10.96 o 
  -3   4   2     1086.45     1055.17     27.61 o 
  -2   4   2      722.64      695.33     17.98 o 
  -1   4   2     3001.92     3065.40    116.82 o 
   0   4   2      583.27      652.48     23.48 o 
   1   4   2     1139.64     1323.98     95.25 o 
   2   4   2       19.36       15.86      2.81 o 
   3   4   2      575.18      563.06     21.54 o 
   4   4   2       11.82       85.28     15.77 o 
   5   4   2        4.39        4.55      1.57 o 
   6   4   2      627.24      565.40     22.65 o 
   7   4   2      240.08      204.13     10.69 o 
   8   4   2      167.32      153.56     17.37 o 
   9   4   2        4.13        2.02      1.84 o 
  10   4   2       18.82       17.99      7.86 o 
  -7   5   2      150.61      143.84      9.95 o 
  -6   5   2       16.00       15.40      4.48 o 
  -5   5   2      264.37      268.16     10.58 o 
  -4   5   2        6.58       10.86      2.35 o 
  -3   5   2      116.48      106.12      4.14 o 
  -2   5   2     1083.11     1021.56     26.78 o 
  -1   5   2      421.76      449.15     21.48 o 
   0   5   2     4273.03     4346.48    167.99 o 
   1   5   2       58.41      147.76     18.76 o 
   2   5   2     3516.08     3571.74    209.96 o 
   3   5   2     1068.15     1009.98     53.96 o 
   4   5   2      554.18      546.94     23.33 o 
   5   5   2       51.39       44.44      3.75 o 
   6   5   2       35.37        4.72      5.67 o 
   7   5   2      203.63      207.39     11.59 o 
   8   5   2       76.85       66.85      4.77 o 
   9   5   2       13.27       14.44      4.85 o 
  -6   6   2      464.59      445.03     29.76 o 
  -5   6   2        4.81        3.34      3.66 o 
  -4   6   2      735.79      736.83     43.75 o 
  -3   6   2        1.22        1.35      2.83 o 
  -2   6   2      801.54      715.73     23.81 o 
  -1   6   2      228.28      257.21      9.76 o 
   0   6   2       24.98       23.82      6.24 o 
   1   6   2      684.24      655.20     27.41 o 
   2   6   2     1240.00     1330.83     49.94 o 
   3   6   2      782.13      761.75     37.75 o 
   4   6   2      504.56      452.11     19.50 o 
   5   6   2        6.29        7.61      2.80 o 
   6   6   2       21.11       20.51      2.85 o 
   7   6   2       26.04       27.23      4.17 o 
   8   6   2       20.47       19.52      4.65 o 
   9   6   2        6.20        7.25      5.10 o 
  -5   7   2      177.13      162.78     15.10 o 
  -4   7   2      118.70      111.19      8.02 o 
  -3   7   2       73.52       77.95      6.20 o 
  -2   7   2     2109.94     1953.11     75.48 o 
  -1   7   2      398.17      402.01     15.81 o 
   0   7   2      210.50      202.76      8.98 o 
   1   7   2       50.57       40.88      4.09 o 
   2   7   2       88.05      105.72      9.53 o 
   3   7   2      916.06      910.50     43.53 o 
   4   7   2        0.69        1.15      2.51 o 
   5   7   2      281.28      266.36     13.81 o 
   6   7   2       65.06       54.75      8.04 o 
   7   7   2       34.61       48.43      8.08 o 
   8   7   2        1.19        1.24      3.77 o 
  -4   8   2      147.93      140.25     11.28 o 
  -3   8   2      164.44      139.88      8.90 o 
  -2   8   2        6.49        7.35      3.53 o 
  -1   8   2      894.39      866.58     35.95 o 
   0   8   2       40.50       40.34      3.84 o 
   1   8   2      335.68      331.95     14.25 o 
   2   8   2      132.38      121.10      9.07 o 
   3   8   2        6.64        6.03      2.50 o 
   4   8   2      180.82      177.05     21.98 o 
   5   8   2      123.91       89.46     10.44 o 
   6   8   2       78.02       83.69      6.83 o 
   7   8   2      188.47      168.08     17.34 o 
   8   8   2       61.46       74.09      8.17 o 
  -3   9   2        1.74        1.77      3.84 o 
  -2   9   2      157.95      148.75     12.05 o 
  -1   9   2       14.74       19.38      3.76 o 
   0   9   2      185.62      202.15     10.59 o 
   1   9   2       46.27       47.64      4.74 o 
   2   9   2       99.18      113.91      7.36 o 
   3   9   2        3.96        3.49      3.07 o 
   4   9   2       45.96       53.63     12.22 o 
   5   9   2       24.06       26.10      8.77 o 
   6   9   2       74.22       94.28      6.66 o 
   7   9   2        7.87       10.52      4.65 o 
  -1  10   2       93.09      102.00      7.53 o 
   0  10   2      110.32      107.77     14.78 o 
   1  10   2       13.17       18.83      4.23 o 
   2  10   2      273.43      290.88     14.05 o 
   3  10   2        7.84        6.56      3.89 o 
   4  10   2      281.75      323.66     19.21 o 
   5  10   2        2.43        3.99      3.65 o 
  -3 -10   3       50.40       52.11      8.55 o 
  -2 -10   3       30.84       37.66      9.24 o 
  -1 -10   3       74.40       83.53      8.11 o 
   0 -10   3      125.91      151.40      9.02 o 
   1 -10   3        1.02        2.09      3.71 o 
   2 -10   3      163.99      207.67     18.76 o 
  -5  -9   3      113.95      124.38      8.88 o 
  -4  -9   3       37.04       46.25      7.37 o 
  -3  -9   3       69.69       77.93      6.73 o 
  -2  -9   3       78.03       90.50      6.44 o 
  -1  -9   3       49.25       56.09     11.34 o 
   0  -9   3       32.47       39.65      7.30 o 
   1  -9   3        3.43        0.28      3.18 o 
   2  -9   3       29.78       22.85      3.88 o 
   3  -9   3       29.75       35.64      7.05 o 
   4  -9   3        0.73        4.21      4.67 o 
  -6  -8   3       68.33       70.40      5.98 o 
  -5  -8   3       11.82       12.69      2.85 o 
  -4  -8   3       51.93       53.92      6.15 o 
  -3  -8   3       79.56       81.21      5.10 o 
  -2  -8   3        1.31        0.80      2.36 o 
  -1  -8   3      416.70      454.45     17.28 o 
   0  -8   3      347.04      367.53     16.17 o 
   1  -8   3      209.71      158.31     18.83 o 
   2  -8   3      455.64      481.59     31.67 o 
   3  -8   3       45.16       63.12     11.43 o 
   4  -8   3       66.01       62.71      6.53 o 
   5  -8   3      207.90      234.26     18.78 o 
  -7  -7   3      179.46      175.14      8.61 o 
  -6  -7   3        3.27        6.14      2.41 o 
  -5  -7   3      255.05      279.35     11.49 o 
  -4  -7   3        3.46        2.06      2.13 o 
  -3  -7   3        3.40        7.13      2.28 o 
  -2  -7   3      319.08      333.08     15.67 o 
  -1  -7   3       14.38       16.12      3.49 o 
   0  -7   3      906.40      977.72     55.16 o 
   1  -7   3      222.25      215.17     12.79 o 
   2  -7   3      163.79      192.27     12.52 o 
   3  -7   3      412.59      385.68     12.42 o 
   4  -7   3       65.15       73.50      7.56 o 
   5  -7   3       49.17       47.66      4.23 o 
   6  -7   3        0.91        0.21      3.56 o 
  -7  -6   3        0.69        1.48      3.19 o 
  -6  -6   3      187.21      181.71      7.24 o 
  -5  -6   3       98.79       92.12      4.39 o 
  -4  -6   3      164.40      183.19      6.78 o 
  -3  -6   3      265.93      266.59     10.41 o 
  -2  -6   3      146.58      116.80      5.49 o 
  -1  -6   3       44.23       46.72      3.89 o 
   0  -6   3      157.19      158.47      5.90 o 
   1  -6   3       22.86       13.76      2.36 o 
   2  -6   3      872.73      841.53     24.99 o 
   3  -6   3       41.99       45.71      2.88 o 
   4  -6   3     1111.27     1058.44     36.10 o 
   5  -6   3        6.01        5.42      2.32 o 
   6  -6   3       73.79      109.83      8.09 o 
   7  -6   3       38.90       40.23      4.78 o 
  -8  -5   3       15.56       14.78      3.68 o 
  -7  -5   3       14.12        8.42      3.13 o 
  -6  -5   3        4.81        5.84      2.83 o 
  -5  -5   3      452.63      460.45     14.75 o 
  -4  -5   3      833.02      782.15     21.20 o 
  -3  -5   3      212.06      232.41      9.26 o 
  -2  -5   3     2168.44     2162.50     71.30 o 
  -1  -5   3      604.58      721.89     23.06 o 
   0  -5   3      334.96      387.86     12.53 o 
   1  -5   3      130.94      120.75      5.50 o 
   2  -5   3      126.75      147.54      5.30 o 
   3  -5   3     1207.70     1258.07     39.78 o 
   4  -5   3       12.77       12.38      2.05 o 
   5  -5   3      350.33      369.32     16.30 o 
   6  -5   3      156.80      164.31      9.81 o 
   7  -5   3       56.56      101.99      6.97 o 
   8  -5   3       31.07       38.97      5.01 o 
  -8  -4   3       36.64       42.71      7.55 o 
  -7  -4   3       78.22       76.85      5.19 o 
  -6  -4   3        2.93        3.84      2.61 o 
  -5  -4   3       28.47       25.49      2.74 o 
  -4  -4   3       18.59       24.70      3.07 o 
  -3  -4   3      705.78      677.35     17.50 o 
  -2  -4   3     1596.25     1557.43     45.81 o 
  -1  -4   3     8532.27     8669.41    281.53 o 
   0  -4   3       32.43       29.88      2.37 o 
   1  -4   3     1480.97     1582.25     76.74 o 
   2  -4   3      823.93      909.65     29.99 o 
   3  -4   3      558.97      615.90     18.18 o 
   4  -4   3        1.15        2.79      1.64 o 
   5  -4   3      141.47      154.63     11.11 o 
   6  -4   3       35.77       56.65      4.15 o 
   7  -4   3      384.81      451.14     17.98 o 
   8  -4   3       15.11        4.75      3.85 o 
  -8  -3   3        2.06        0.01      3.33 o 
  -7  -3   3      281.67      288.85     15.69 o 
  -6  -3   3      237.66      264.92     10.49 o 
  -5  -3   3      629.19      609.06     22.65 o 
  -4  -3   3       30.38       34.12      2.79 o 
  -3  -3   3      487.51      454.22     12.47 o 
  -2  -3   3      649.41      652.14     15.60 o 
  -1  -3   3     1650.92     1561.63     44.26 o 
   0  -3   3     2488.49     2630.71     85.51 o 
   1  -3   3      997.27      914.91     29.99 o 
   2  -3   3      872.64      893.27     26.40 o 
   3  -3   3      814.08      886.66     25.19 o 
   4  -3   3       99.40      114.14      8.30 o 
   5  -3   3        8.16       14.77      2.12 o 
   6  -3   3      324.82      429.48     16.54 o 
   7  -3   3       20.43       13.79      3.46 o 
   8  -3   3      281.81      394.11     16.10 o 
   9  -3   3       52.06       38.09      4.71 o 
  -8  -2   3       87.89       98.04      8.50 o 
  -7  -2   3       61.92       67.09      4.68 o 
  -6  -2   3      383.17      387.01     15.02 o 
  -5  -2   3      518.71      515.18     18.27 o 
  -4  -2   3       70.19       34.43      5.99 o 
  -3  -2   3      854.80      779.41     21.97 o 
  -2  -2   3      676.78      601.97     15.52 o 
  -1  -2   3       46.28       60.72      2.94 o 
   0  -2   3      180.99      237.33      8.07 o 
   1  -2   3       46.12       58.13      2.30 o 
   2  -2   3     4050.66     4455.06    256.84 o 
   3  -2   3      568.71      611.33     21.91 o 
   4  -2   3      713.78      804.01     32.34 o 
   5  -2   3        0.14        4.53      1.55 o 
   6  -2   3        5.57        8.49      3.37 o 
   7  -2   3      262.39      321.91     12.90 o 
   8  -2   3       23.87       24.12      3.36 o 
   9  -2   3      206.53      262.84     11.63 o 
  -8  -1   3        1.49        2.88      3.36 o 
  -7  -1   3      122.15      108.66      5.78 o 
  -6  -1   3      529.16      478.90     39.59 o 
  -5  -1   3      261.69      259.41      9.61 o 
  -4  -1   3      451.60      387.26     11.01 o 
  -3  -1   3       41.04       40.93      2.52 o 
  -2  -1   3     2911.62     2843.78     79.93 o 
  -1  -1   3      158.87      138.01      4.87 o 
   0  -1   3      149.21      141.47      4.72 o 
   1  -1   3     1631.88     2139.06    139.91 o 
   2  -1   3      742.47      715.21     25.27 o 
   3  -1   3     2737.57     2966.62     97.83 o 
   4  -1   3     2982.14     3116.81    104.52 o 
   5  -1   3      441.66      448.95     27.18 o 
   6  -1   3      473.37      490.38     22.91 o 
   7  -1   3      217.10      268.16     10.89 o 
   8  -1   3        3.24        4.13      2.51 o 
   9  -1   3        4.99        8.37      3.17 o 
  10  -1   3       68.16       81.81      5.81 o 
  -8   0   3      124.49      126.56      9.85 o 
  -7   0   3      223.55      190.77      8.42 o 
  -6   0   3       16.47       23.10      4.89 o 
  -5   0   3      289.30      262.28      9.42 o 
  -4   0   3      169.41      189.56     11.69 o 
  -3   0   3     1977.26     1770.63     51.22 o 
  -2   0   3      481.87      389.47     12.10 o 
  -1   0   3     2473.45     2557.14    103.40 o 
   0   0   3     1108.32     1241.56    171.22 o 
   1   0   3     1884.27     2625.55    143.69 o 
   2   0   3     2784.43     2810.30    180.65 o 
   3   0   3     3963.54     4302.66    164.83 o 
   4   0   3     1473.90     1559.53     55.73 o 
   5   0   3      691.88      642.82     22.55 o 
   6   0   3       22.78       35.16      5.15 o 
   7   0   3     2067.94     2020.86     65.67 o 
   8   0   3        6.28       12.93      3.35 o 
   9   0   3        8.86        8.34      2.89 o 
  10   0   3       26.23       21.42      3.68 o 
  -8   1   3       17.83       20.67      3.88 o 
  -7   1   3      282.93      267.35     11.41 o 
  -6   1   3       22.43       22.80      3.01 o 
  -5   1   3       32.87       33.73      6.59 o 
  -4   1   3      141.07      124.04      4.70 o 
  -3   1   3      140.05      114.52      4.27 o 
  -2   1   3      831.88      781.17     21.51 o 
  -1   1   3     5808.56     6005.85    169.85 o 
   0   1   3       20.42       12.19      2.24 o 
   1   1   3     2012.78     2698.73    189.83 o 
   2   1   3       66.25       70.33      3.70 o 
   3   1   3     2526.77     2517.11     94.65 o 
   4   1   3      430.87      394.95     11.97 o 
   5   1   3        3.18        9.21      1.79 o 
   6   1   3      229.81      102.67      8.52 o 
   7   1   3      657.65      568.56     23.14 o 
   8   1   3      493.73      528.00     21.86 o 
   9   1   3      307.78      277.04     11.70 o 
  10   1   3        1.17        1.63      2.90 o 
  -8   2   3       89.06       85.21      6.25 o 
  -7   2   3       73.89       71.92      4.79 o 
  -6   2   3        8.07        8.28      2.71 o 
  -5   2   3      861.02      770.05     22.53 o 
  -4   2   3       98.71       98.62      4.97 o 
  -3   2   3        6.18       10.45      1.60 o 
  -2   2   3     1989.77     2124.16     76.07 o 
  -1   2   3       31.39       92.07      8.72 o 
   0   2   3     6242.24     6819.54    198.44 o 
   1   2   3        0.98       10.44      1.98 o 
   2   2   3     6273.13     6463.70    232.00 o 
   3   2   3       85.12       64.59      5.22 o 
   4   2   3      741.64      767.83     23.23 o 
   5   2   3       29.72       27.04      2.20 o 
   6   2   3       49.71       40.96      5.45 o 
   7   2   3      398.58      395.83     18.24 o 
   8   2   3        1.84        1.98      3.27 o 
   9   2   3       27.40       41.02      5.16 o 
  10   2   3      105.01      100.64      8.51 o 
  -7   3   3       47.64       37.83      4.57 o 
  -6   3   3      499.19      464.59     17.16 o 
  -5   3   3        5.42        4.35      2.04 o 
  -4   3   3     1120.53      989.63     35.43 o 
  -3   3   3      201.01      229.62      9.83 o 
  -2   3   3     1055.05     1063.62     30.06 o 
  -1   3   3     1351.64     1527.82     52.08 o 
   0   3   3      382.22      368.62     13.34 o 
   1   3   3     2214.82     2486.28    102.64 o 
   2   3   3     1209.86     1571.63     79.55 o 
   3   3   3     2443.50     2341.92     93.07 o 
   4   3   3      225.73      184.44     10.06 o 
   5   3   3        9.46       26.97      7.42 o 
   6   3   3      231.34      220.64     11.74 o 
   7   3   3       60.75       54.03      7.55 o 
   8   3   3       32.89       80.52     14.03 o 
   9   3   3       34.28       50.44     11.10 o 
  10   3   3        6.34        4.23      2.67 o 
  -7   4   3       31.73       23.50      4.96 o 
  -6   4   3        7.19        7.09      3.43 o 
  -5   4   3      517.35      497.41     16.38 o 
  -4   4   3       53.15       39.48      2.85 o 
  -3   4   3     1067.47      998.22     29.55 o 
  -2   4   3       83.22       67.22      2.87 o 
  -1   4   3      433.24      441.85     13.35 o 
   0   4   3      493.24      577.81     24.50 o 
   1   4   3     2907.43     3397.75    159.05 o 
   2   4   3      135.97      123.90      7.62 o 
   3   4   3     1271.17     1193.27     45.67 o 
   4   4   3      289.21      263.92     13.25 o 
   5   4   3     1251.10     1039.17     33.10 o 
   6   4   3       40.60       31.71      4.87 o 
   7   4   3       40.78       46.40      7.59 o 
   8   4   3       18.06       10.28      5.42 o 
   9   4   3       84.34       78.78     13.13 o 
  10   4   3      101.95      123.04     14.07 o 
  -6   5   3        5.65        4.00      7.11 o 
  -5   5   3      272.61      236.47      9.72 o 
  -4   5   3       12.72       10.79      2.68 o 
  -3   5   3     2417.97     2129.35     73.57 o 
  -2   5   3      307.92      301.32     22.46 o 
  -1   5   3     1034.94      957.63     30.77 o 
   0   5   3        7.80       13.33      1.95 o 
   1   5   3     2787.97     3047.57    107.59 o 
   2   5   3      334.41      340.72     14.18 o 
   3   5   3       67.19       63.57      4.38 o 
   4   5   3      866.23      731.26     28.10 o 
   5   5   3      210.35      194.95     13.17 o 
   6   5   3      401.30      406.34     22.20 o 
   7   5   3      147.38      131.22      6.14 o 
   8   5   3        6.55       14.30      5.59 o 
   9   5   3        1.96       -0.03      4.44 o 
  -6   6   3       34.91       29.31      8.88 o 
  -5   6   3        3.03        0.64      3.79 o 
  -4   6   3      179.97      141.01     11.98 o 
  -3   6   3      100.68       93.44      5.86 o 
  -2   6   3      638.74      555.57     21.50 o 
  -1   6   3       73.69       61.87      4.71 o 
   0   6   3     1136.48     1112.64     40.82 o 
   1   6   3      199.05      211.54     17.20 o 
   2   6   3      148.03       93.27     14.66 o 
   3   6   3      136.85      173.16     18.12 o 
   4   6   3      410.39      366.97     16.04 o 
   5   6   3      246.75      227.88     14.81 o 
   6   6   3      475.83      413.00     20.45 o 
   7   6   3       48.81       52.30      7.83 o 
   8   6   3       57.54       54.28      6.25 o 
   9   6   3       11.54       20.04      4.33 o 
  -5   7   3       28.80       31.10      5.17 o 
  -4   7   3      174.20      182.65     10.35 o 
  -3   7   3       95.36       73.46      5.52 o 
  -2   7   3        8.46        7.08      3.09 o 
  -1   7   3       79.77       75.79      5.08 o 
   0   7   3      690.22      648.65     28.48 o 
   1   7   3      450.78      509.68     21.51 o 
   2   7   3      680.94      717.06     42.03 o 
   3   7   3       15.20       11.27      6.77 o 
   4   7   3      196.87      200.78     27.54 o 
   5   7   3      326.28      306.90     17.69 o 
   6   7   3        1.21        3.50      3.30 o 
   7   7   3      148.55      145.70     13.37 o 
   8   7   3        7.92       14.26      3.76 o 
  -4   8   3       93.78       97.00      7.52 o 
  -3   8   3       80.50       82.38     10.21 o 
  -2   8   3       13.47        8.14      3.71 o 
  -1   8   3        9.99        4.73      3.08 o 
   0   8   3       14.86       17.40      3.43 o 
   1   8   3      576.75      579.29     24.50 o 
   2   8   3       34.57       31.55      3.57 o 
   3   8   3      937.38     1024.75     50.74 o 
   4   8   3        0.97        1.89      3.79 o 
   5   8   3      472.05      480.34     28.87 o 
   6   8   3       70.58       59.98      6.70 o 
   7   8   3        4.03        0.49      3.47 o 
   8   8   3        5.03        6.64      4.15 o 
  -3   9   3      394.24      212.30     30.65 o 
  -2   9   3        6.98        9.76      4.40 o 
  -1   9   3      267.36      249.08     17.45 o 
   0   9   3      135.47      125.19     13.36 o 
   1   9   3      126.01      115.47      7.45 o 
   2   9   3      316.73      367.33     22.43 o 
   3   9   3       54.17       56.83      4.68 o 
   4   9   3       72.96      104.47      9.99 o 
   5   9   3      252.95      239.01     28.98 o 
   6   9   3       97.94      101.48     19.32 o 
   7   9   3        2.39       -0.66      5.95 o 
  -1  10   3       15.88       17.82      4.59 o 
   0  10   3      240.07      236.74     12.39 o 
   1  10   3        5.07        6.27      4.16 o 
   2  10   3      134.54      131.10      8.53 o 
   3  10   3       28.12       27.72      5.66 o 
   4  10   3       11.10       12.70      3.83 o 
   5  10   3       46.30       49.83      9.66 o 
  -1 -10   4       14.17       23.93      7.00 o 
   0 -10   4       34.46        6.82     13.15 o 
   1 -10   4       55.63       71.33     16.74 o 
  -4  -9   4       49.67       64.90      7.81 o 
  -3  -9   4       22.95       20.25      3.38 o 
  -2  -9   4       11.42       23.23      3.93 o 
  -1  -9   4       24.61       20.27      3.75 o 
   0  -9   4       55.08       74.34     12.42 o 
   1  -9   4        0.67        0.91      3.34 o 
   2  -9   4      139.29      171.24     10.10 o 
   3  -9   4        2.09        1.00      4.31 o 
   4  -9   4       58.37       66.86     15.08 o 
  -5  -8   4        9.33        9.60      2.56 o 
  -4  -8   4       46.42       47.26      4.35 o 
  -3  -8   4       15.98       24.93      3.80 o 
  -2  -8   4      200.18      231.01      9.82 o 
  -1  -8   4       63.99       90.32      6.67 o 
   0  -8   4       66.92       46.41     18.65 o 
   1  -8   4      295.41      213.21     22.64 o 
   2  -8   4        1.60        0.21      2.66 o 
   3  -8   4      291.21      187.18     20.09 o 
   4  -8   4       25.23       29.53      3.44 o 
   5  -8   4        6.30        9.36      3.34 o 
  -6  -7   4        0.89        4.99      2.98 o 
  -5  -7   4        2.73        4.81      2.54 o 
  -4  -7   4        2.29        5.48      2.06 o 
  -3  -7   4      244.27      261.82     10.57 o 
  -2  -7   4       20.89       32.10      3.00 o 
  -1  -7   4      124.64       66.18     19.10 o 
   0  -7   4       49.37       54.59      3.97 o 
   1  -7   4       57.60       50.45     11.22 o 
   2  -7   4      222.87      225.64     15.04 o 
   3  -7   4       15.81       21.13      4.57 o 
   4  -7   4        8.10        5.46      2.36 o 
   5  -7   4      140.36      147.47     15.74 o 
   6  -7   4        8.01        9.81      3.97 o 
  -7  -6   4       67.22       79.03      5.83 o 
  -6  -6   4        4.78        5.26      3.12 o 
  -5  -6   4      131.83      146.30      6.09 o 
  -4  -6   4       37.03       42.12      3.95 o 
  -3  -6   4      666.68      627.31     19.42 o 
  -2  -6   4     2266.22     2298.72     76.51 o 
  -1  -6   4      688.59      698.32     28.56 o 
   0  -6   4      244.22      290.64     12.21 o 
   1  -6   4      898.19     1018.43     31.69 o 
   2  -6   4      315.27      371.23     16.23 o 
   3  -6   4      114.88      129.45      7.77 o 
   4  -6   4       86.87       70.36     11.50 o 
   5  -6   4        0.53        2.98      2.61 o 
   6  -6   4      197.51      216.06     18.83 o 
   7  -6   4        8.25       13.00      3.57 o 
  -7  -5   4        9.06        9.89      3.51 o 
  -6  -5   4      317.38      331.92     13.35 o 
  -5  -5   4       23.63       25.11      4.93 o 
  -4  -5   4        8.40        9.35      2.18 o 
  -3  -5   4      236.43      234.69      7.77 o 
  -2  -5   4      272.80      292.62      9.30 o 
  -1  -5   4      102.32      103.12      5.91 o 
   0  -5   4     1070.20     1144.45     35.66 o 
   1  -5   4        0.03        0.52      1.25 o 
   2  -5   4      766.98      800.05     23.95 o 
   3  -5   4      348.51      364.86     23.25 o 
   4  -5   4      462.02      484.20     17.47 o 
   5  -5   4       52.11       57.94      4.34 o 
   6  -5   4       17.98       16.26      3.76 o 
   7  -5   4       24.49       37.58      5.26 o 
   8  -5   4        6.09        6.81      4.20 o 
  -7  -4   4       95.00       94.18      5.88 o 
  -6  -4   4      461.15      462.99     17.92 o 
  -5  -4   4       30.41       30.53      3.07 o 
  -4  -4   4     1221.41     1222.72     43.85 o 
  -3  -4   4       23.21       17.48      1.96 o 
  -2  -4   4      161.99      162.03      5.02 o 
  -1  -4   4      470.99      512.59     14.93 o 
   0  -4   4     2255.32     2482.46     68.94 o 
   1  -4   4     1547.58     1603.17     47.61 o 
   2  -4   4      471.95      512.53     16.27 o 
   3  -4   4     2211.41     2473.50     72.00 o 
   4  -4   4      746.46      804.78     37.29 o 
   5  -4   4      314.56      405.81     18.88 o 
   6  -4   4       47.18       52.20      4.01 o 
   7  -4   4        1.36        7.49      3.21 o 
   8  -4   4        5.66       12.08      3.91 o 
  -8  -3   4       14.61       12.00      3.87 o 
  -7  -3   4       84.88       77.44      5.18 o 
  -6  -3   4      186.03      184.27      8.05 o 
  -5  -3   4      362.66      348.69     13.68 o 
  -4  -3   4       90.89       93.54      4.74 o 
  -3  -3   4     1094.41     1128.24     34.40 o 
  -2  -3   4      165.73      143.06      4.35 o 
  -1  -3   4      131.63      137.73      4.41 o 
   0  -3   4      592.60      601.89     19.94 o 
   1  -3   4       15.47       13.98      3.02 o 
   2  -3   4      357.43      404.14     19.26 o 
   3  -3   4      456.11      454.41     21.38 o 
   4  -3   4     1055.98     1175.08     35.74 o 
   5  -3   4      725.71      783.25     31.58 o 
   6  -3   4      197.22      280.07     11.40 o 
   7  -3   4       12.94       22.26      3.28 o 
   8  -3   4        2.01        1.94      3.26 o 
   9  -3   4        4.40        1.44      3.73 o 
  -8  -2   4        2.36        5.85      3.83 o 
  -7  -2   4       14.42       13.39      4.13 o 
  -6  -2   4        9.41       11.70      2.94 o 
  -5  -2   4        3.84        5.32      2.29 o 
  -4  -2   4      167.36      169.06      6.39 o 
  -3  -2   4      556.76      548.65     17.91 o 
  -2  -2   4     1176.04     1309.03     38.26 o 
  -1  -2   4     3439.90     3632.06    118.02 o 
   0  -2   4     1302.12     1384.76     37.74 o 
   1  -2   4     1962.89     2368.43    118.81 o 
   2  -2   4      168.98      173.60      6.36 o 
   3  -2   4        3.50       10.85      2.33 o 
   4  -2   4      447.77      484.82     15.94 o 
   5  -2   4      187.74      225.60      8.11 o 
   6  -2   4     1748.37     2083.61     74.19 o 
   7  -2   4       21.74       22.63      3.30 o 
   8  -2   4        1.82        6.91      2.85 o 
   9  -2   4      105.66      103.43      8.46 o 
  -8  -1   4      139.19      136.51      7.82 o 
  -7  -1   4      152.11      168.18     11.54 o 
  -6  -1   4       24.11       20.39      4.18 o 
  -5  -1   4      151.49      141.15      7.71 o 
  -4  -1   4       77.77       80.12      3.75 o 
  -3  -1   4       95.72      108.20      4.17 o 
  -2  -1   4     1028.64     1014.07     30.01 o 
  -1  -1   4     1528.29     1755.56     68.72 o 
   0  -1   4     2364.60     2324.14     75.52 o 
   1  -1   4      157.98      119.92      7.55 o 
   2  -1   4     3818.03     4260.62    146.70 o 
   3  -1   4      138.50      159.52      5.72 o 
   4  -1   4      381.14      418.87     17.70 o 
   5  -1   4      230.61      273.60     12.89 o 
   6  -1   4     1440.89     1485.24     65.12 o 
   7  -1   4      286.00      339.73     16.28 o 
   8  -1   4      394.25      458.01     17.43 o 
   9  -1   4       15.39       40.83      6.54 o 
  10  -1   4      143.44      144.10     10.90 o 
  -8   0   4       18.60       17.78      4.08 o 
  -7   0   4        7.22        9.07      3.43 o 
  -6   0   4     1039.27     1019.66     37.31 o 
  -5   0   4        1.92        0.15      2.25 o 
  -4   0   4     1214.59     1076.24     29.68 o 
  -3   0   4       18.40       27.52      2.15 o 
  -2   0   4      576.04      542.09     14.94 o 
  -1   0   4     1349.67     1296.78     42.37 o 
   0   0   4        9.02       29.20      2.43 o 
   1   0   4     4041.45     4800.92    160.63 o 
   2   0   4     2581.34     3536.76    249.11 o 
   3   0   4       21.70       20.05      3.26 o 
   4   0   4      784.17      882.86     44.49 o 
   5   0   4      289.66      297.36     23.43 o 
   6   0   4       38.40       50.64      3.72 o 
   7   0   4       40.36       27.18      4.02 o 
   8   0   4        8.86        6.62      2.21 o 
   9   0   4      229.92      275.23     11.39 o 
  10   0   4        2.26        2.99      3.10 o 
  -7   1   4       94.79       86.96      5.50 o 
  -6   1   4        0.44       -0.79      2.80 o 
  -5   1   4      960.67      843.09     27.35 o 
  -4   1   4       35.78       31.20      4.35 o 
  -3   1   4     2061.18     1961.67     52.90 o 
  -2   1   4      221.17      148.71      7.68 o 
  -1   1   4      209.26      225.12      8.62 o 
   0   1   4      891.29     1184.01     65.63 o 
   1   1   4     3031.47     4524.59    350.43 o 
   2   1   4      350.73      333.64     13.25 o 
   3   1   4     1405.14     1309.61     46.45 o 
   4   1   4      779.76      917.31     43.37 o 
   5   1   4     2374.05     2135.76     76.32 o 
   6   1   4       33.55       32.27      5.80 o 
   7   1   4       29.48        3.25      6.72 o 
   8   1   4       15.96       12.47      9.85 o 
   9   1   4       56.50       60.18      3.99 o 
  10   1   4      270.68      359.34     18.39 o 
  -7   2   4        3.05        7.22      3.84 o 
  -6   2   4       90.09       79.18      5.14 o 
  -5   2   4        5.62        7.00      2.12 o 
  -4   2   4      769.42      706.06     19.05 o 
  -3   2   4     1304.54     1203.07     33.35 o 
  -2   2   4      107.59      120.82      4.55 o 
  -1   2   4     1891.90     1948.32     56.73 o 
   0   2   4     1414.04     1802.23     54.59 o 
   1   2   4       35.20       54.32      3.74 o 
   2   2   4     1348.47     1409.10     50.59 o 
   3   2   4       32.94       34.47      4.62 o 
   4   2   4      767.21      625.61     20.82 o 
   5   2   4      104.04       72.76      3.83 o 
   6   2   4      764.70      681.03     42.52 o 
   7   2   4      771.38      659.51     24.59 o 
   8   2   4        9.62       10.29      3.41 o 
   9   2   4       14.73       24.14      4.51 o 
  10   2   4       48.36       34.26      6.35 o 
  -7   3   4       92.76      100.13      6.94 o 
  -6   3   4        3.56        3.62      3.30 o 
  -5   3   4        4.41        7.85      2.43 o 
  -4   3   4      798.32      730.97     20.62 o 
  -3   3   4        0.35        1.21      1.42 o 
  -2   3   4     2486.96     2440.26     65.29 o 
  -1   3   4     1180.01     1170.14     42.23 o 
   0   3   4     5526.00     6097.23    177.19 o 
   1   3   4      167.96      245.10     22.76 o 
   2   3   4     1723.40     1950.36     63.99 o 
   3   3   4       83.97      121.18     14.64 o 
   4   3   4      337.36      319.29     13.00 o 
   5   3   4     1056.64      954.68     29.87 o 
   6   3   4      952.57      879.40     31.27 o 
   7   3   4      497.31      373.68     30.50 o 
   8   3   4      614.88      529.89     23.25 o 
   9   3   4        0.52        4.31      3.89 o 
  10   3   4       37.33       37.07      6.18 o 
  -6   4   4      196.41      195.87     16.43 o 
  -5   4   4        5.68       11.34      2.62 o 
  -4   4   4      235.70      233.30      8.52 o 
  -3   4   4      167.21      165.11      7.10 o 
  -2   4   4      664.80      619.89     19.85 o 
  -1   4   4     1633.14     1638.32     46.32 o 
   0   4   4      503.01      444.88     16.13 o 
   1   4   4     1194.63     1061.64     55.94 o 
   2   4   4     2292.38     2630.69     95.07 o 
   3   4   4      521.25      542.12     21.06 o 
   4   4   4        8.77       11.00      2.96 o 
   5   4   4        5.02        6.64      2.17 o 
   6   4   4      241.00      259.87      8.99 o 
   7   4   4      231.00      203.51      7.68 o 
   8   4   4      126.91      135.54      8.27 o 
   9   4   4       27.41       24.66      4.78 o 
  10   4   4       57.29       46.27      5.71 o 
  -6   5   4       69.23       82.39     10.88 o 
  -5   5   4      282.53      268.57     13.48 o 
  -4   5   4       46.67       47.43      7.31 o 
  -3   5   4       11.07       13.01      3.27 o 
  -2   5   4      771.74      725.39     51.61 o 
  -1   5   4      603.81      604.65     21.93 o 
   0   5   4       64.81       73.77      5.00 o 
   1   5   4     1050.83      965.80     34.39 o 
   2   5   4        0.50       14.91      6.72 o 
   3   5   4     3046.22     3039.44    123.88 o 
   4   5   4        3.87        7.15      3.26 o 
   5   5   4      393.22      336.14     44.08 o 
   6   5   4       60.95       58.46      5.59 o 
   7   5   4       21.81       24.76      5.36 o 
   8   5   4       33.99       33.72      3.73 o 
   9   5   4       37.03       35.58      7.44 o 
  -5   6   4      192.16      206.54     11.57 o 
  -4   6   4      145.96      145.16      8.93 o 
  -3   6   4      201.70      190.30     18.95 o 
  -2   6   4        7.71        5.18      2.78 o 
  -1   6   4      527.27      519.36     18.70 o 
   0   6   4      228.44      235.52      9.85 o 
   1   6   4      117.11       94.23      5.44 o 
   2   6   4     1759.18     1731.09     82.57 o 
   3   6   4       18.32        5.68      6.60 o 
   4   6   4     1419.95     1333.10     67.16 o 
   5   6   4       37.55       29.14      3.21 o 
   6   6   4       68.71       83.73      6.88 o 
   7   6   4       50.56       44.96      3.87 o 
   8   6   4      102.12      106.55     12.61 o 
   9   6   4        4.33        4.63      3.70 o 
  -4   7   4      302.14      269.45     13.88 o 
  -3   7   4        0.28       -0.24      3.33 o 
  -2   7   4      751.77      666.08     62.85 o 
  -1   7   4        4.13        4.36      3.01 o 
   0   7   4      524.54      510.27     19.70 o 
   1   7   4        7.69       11.10      2.66 o 
   2   7   4      183.69      166.40      8.03 o 
   3   7   4       87.45       76.40     16.77 o 
   4   7   4      497.97      468.99     65.73 o 
   5   7   4       43.86       53.33      9.69 o 
   6   7   4      145.00      141.88     13.56 o 
   7   7   4       22.10        8.31      6.31 o 
   8   7   4      292.38      310.20     26.43 o 
   9   7   4        8.79       13.60      4.36 o 
  -3   8   4      138.74      111.69      8.25 o 
  -2   8   4      115.99       92.21      7.05 o 
  -1   8   4      438.72      441.95     19.71 o 
   0   8   4      344.19      345.59     20.35 o 
   1   8   4      132.36      146.48      8.19 o 
   2   8   4      129.27      164.15      8.66 o 
   3   8   4       40.02       45.16      3.95 o 
   4   8   4      239.71      236.68     16.66 o 
   5   8   4      161.42      163.22     12.88 o 
   6   8   4       91.63       76.26      7.86 o 
   7   8   4      161.99      145.26     27.76 o 
   8   8   4        7.26        1.93      4.31 o 
  -2   9   4       23.31       24.79      5.77 o 
  -1   9   4      275.70      237.88     12.31 o 
   0   9   4        0.33        0.20      3.44 o 
   1   9   4      312.18      353.37     21.21 o 
   2   9   4       62.65       65.37      6.22 o 
   3   9   4      381.25      466.68     35.86 o 
   4   9   4        9.21        9.33      6.00 o 
   5   9   4       15.70       14.43      5.55 o 
   6   9   4       27.29       28.11      6.29 o 
   7   9   4       57.77       49.81      7.58 o 
   0  10   4      104.20      106.95      7.92 o 
   1  10   4       52.80       57.36      8.88 o 
   2  10   4       69.77       92.08      7.30 o 
   3  10   4      141.59      168.69     13.32 o 
   4  10   4      296.23      357.16     29.76 o 
   5  10   4       24.55       10.88      6.88 o 
  -3  -9   5        6.60        4.37      2.50 o 
  -2  -9   5      106.32      141.57      6.37 o 
  -1  -9   5       23.17       26.28      3.67 o 
   0  -9   5      144.01       66.84     23.54 o 
   1  -9   5       26.08       31.38      8.10 o 
   2  -9   5        2.57        1.00     11.21 o 
   3  -9   5       28.34       23.21     12.32 o 
  -4  -8   5       59.44       77.63      5.12 o 
  -3  -8   5       87.18       74.34      3.74 o 
  -2  -8   5        1.96        1.01      2.44 o 
  -1  -8   5       98.76      112.89      6.41 o 
   0  -8   5      182.88      104.60     24.65 o 
   1  -8   5       41.88       31.76     12.24 o 
   2  -8   5      250.38      178.26     19.70 o 
   3  -8   5        0.22        0.83      2.35 o 
   4  -8   5       86.62      100.55     14.70 o 
   5  -8   5        7.07        1.96      4.36 o 
  -5  -7   5       61.49       83.23      4.84 o 
  -4  -7   5      124.12      143.11      6.14 o 
  -3  -7   5        0.86        2.54      2.31 o 
  -2  -7   5      274.44      328.12     11.05 o 
  -1  -7   5      162.17      190.48      9.15 o 
   0  -7   5       25.54       34.04      3.29 o 
   1  -7   5      253.27      280.26     10.21 o 
   2  -7   5      216.31      229.09     11.08 o 
   3  -7   5      453.63      460.74     37.81 o 
   4  -7   5       33.93       36.63      3.51 o 
   5  -7   5       25.18       31.69      8.21 o 
   6  -7   5       21.94       18.26      4.58 o 
  -6  -6   5        9.57       11.74      3.63 o 
  -5  -6   5      199.59      206.87      9.30 o 
  -4  -6   5       10.47       14.02      2.50 o 
  -3  -6   5      230.38      280.69      9.51 o 
  -2  -6   5      573.48      569.90     17.07 o 
  -1  -6   5     1422.56     1567.37     48.34 o 
   0  -6   5      130.61      131.90      4.73 o 
   1  -6   5      292.62      346.58     17.68 o 
   2  -6   5       90.11      102.07      8.86 o 
   3  -6   5      293.03      307.57     11.76 o 
   4  -6   5       87.60       95.72      8.49 o 
   5  -6   5      100.90      116.51      9.58 o 
   6  -6   5        0.38        4.25      2.86 o 
   7  -6   5       91.63       50.19     21.54 o 
  -6  -5   5       56.78       60.62      5.61 o 
  -5  -5   5       54.22       42.79      5.80 o 
  -4  -5   5       76.50       87.91      7.33 o 
  -3  -5   5      306.74      293.40     10.48 o 
  -2  -5   5       19.31       32.38      3.47 o 
  -1  -5   5      765.52      828.14     26.15 o 
   0  -5   5      137.79      186.53      6.76 o 
   1  -5   5       76.89       88.98      3.91 o 
   2  -5   5      234.32      255.89     21.15 o 
   3  -5   5        2.05        0.95      1.72 o 
   4  -5   5      112.22       71.17     11.22 o 
   5  -5   5       44.84       50.40      3.77 o 
   6  -5   5      218.65      281.35     11.67 o 
   7  -5   5       42.51       38.28      4.25 o 
   8  -5   5       38.25       79.24      7.21 o 
  -7  -4   5       58.71       62.21      6.26 o 
  -6  -4   5       44.95       49.49      4.27 o 
  -5  -4   5        1.94        2.65      2.86 o 
  -4  -4   5      203.47      213.55      9.05 o 
  -3  -4   5       34.54       43.73      3.12 o 
  -2  -4   5     1337.83     1368.48     36.64 o 
  -1  -4   5       92.93       99.30      3.59 o 
   0  -4   5      333.54      378.82     12.21 o 
   1  -4   5       33.95       40.72      4.87 o 
   2  -4   5      465.76      571.70     25.24 o 
   3  -4   5        3.19        6.84      2.34 o 
   4  -4   5       49.56       44.76      9.02 o 
   5  -4   5      531.53      578.44     18.81 o 
   6  -4   5       15.78       20.52      4.54 o 
   7  -4   5      150.69      236.08     10.45 o 
   8  -4   5      172.66      236.81     11.05 o 
  -7  -3   5        5.15        5.87      3.51 o 
  -6  -3   5      149.72      165.33      8.03 o 
  -5  -3   5        1.29        2.68      2.59 o 
  -4  -3   5       23.16       30.49      2.88 o 
  -3  -3   5       97.48      107.86      4.29 o 
  -2  -3   5       39.73       32.72      2.49 o 
  -1  -3   5      180.48      198.65      6.00 o 
   0  -3   5      234.77      193.80      5.79 o 
   1  -3   5     1590.81     1775.95     51.98 o 
   2  -3   5     1209.41     1307.52     63.02 o 
   3  -3   5      387.29      414.94     48.29 o 
   4  -3   5      609.94      703.34     31.45 o 
   5  -3   5      171.78      204.35      7.95 o 
   6  -3   5        1.47        5.88      2.85 o 
   7  -3   5      362.63      525.75     19.91 o 
   8  -3   5       20.45       43.46      4.97 o 
   9  -3   5      119.81      160.59      8.83 o 
  -7  -2   5      617.96      612.97     30.19 o 
  -6  -2   5       51.83       60.81      5.42 o 
  -5  -2   5      611.07      609.78     22.84 o 
  -4  -2   5        1.63        1.77      2.10 o 
  -3  -2   5      674.23      650.91     19.02 o 
  -2  -2   5        0.23        4.89      1.51 o 
  -1  -2   5      317.99      365.92     12.39 o 
   0  -2   5      725.37      771.97     25.37 o 
   1  -2   5     2359.21     2331.54    100.45 o 
   2  -2   5     1400.56     1538.99     52.58 o 
   3  -2   5     4236.09     4818.46    218.57 o 
   4  -2   5      312.78      353.73     15.32 o 
   5  -2   5      223.32      265.16      9.40 o 
   6  -2   5      166.32      157.05      7.29 o 
   7  -2   5      470.21      564.46     21.12 o 
   8  -2   5      118.16      175.38      8.32 o 
   9  -2   5        0.25       -0.38      3.19 o 
  -7  -1   5        3.46        1.54      3.60 o 
  -6  -1   5      186.47      182.96     11.10 o 
  -5  -1   5       32.47       34.56      3.38 o 
  -4  -1   5      510.18      499.28     16.60 o 
  -3  -1   5      439.29      408.23     11.80 o 
  -2  -1   5        7.35       10.70      3.73 o 
  -1  -1   5      816.18      792.31     23.17 o 
   0  -1   5       49.20       62.26      6.82 o 
   1  -1   5       41.22       46.67      7.32 o 
   2  -1   5      207.47      193.27      9.61 o 
   3  -1   5      492.03      590.01     23.54 o 
   4  -1   5     2083.84     2333.83     76.98 o 
   5  -1   5       46.30       53.50      2.84 o 
   7  -1   5      258.29      240.77      9.12 o 
   8  -1   5       13.47       26.18      4.39 o 
   9  -1   5        2.48        7.74      3.14 o 
  10  -1   5        1.97       -1.39      3.29 o 
  -7   0   5        6.88        6.13      3.61 o 
  -6   0   5       15.13       16.81      3.37 o 
  -5   0   5        8.32       12.46      4.53 o 
  -4   0   5      782.42      741.64     21.12 o 
  -3   0   5      133.66      131.71      8.28 o 
  -2   0   5     4322.67     4391.42    117.82 o 
  -1   0   5        1.04        4.15      2.04 o 
   0   0   5     3165.29     3651.12    121.47 o 
   1   0   5      104.08      119.87     11.29 o 
   2   0   5      867.22     1071.97     78.07 o 
   3   0   5      157.95      100.61     12.16 o 
   4   0   5      674.24      833.49     35.00 o 
   5   0   5      176.17      114.13     10.56 o 
   6   0   5      588.99      578.04     30.49 o 
   7   0   5      120.45      142.35     10.99 o 
   8   0   5       20.97       23.53      2.85 o 
   9   0   5       16.04        6.89      3.75 o 
  10   0   5        0.16        1.29      2.96 o 
  -7   1   5        3.28        5.55      3.65 o 
  -6   1   5       97.07      109.09      6.67 o 
  -5   1   5        1.16        2.56      2.72 o 
  -4   1   5       16.12       12.83      2.12 o 
  -3   1   5      565.41      592.12     17.42 o 
  -2   1   5      185.76      158.15      5.61 o 
  -1   1   5     4080.03     4529.94    130.24 o 
   0   1   5     1025.19     1286.94     97.14 o 
   1   1   5     2015.01     2376.86     83.74 o 
   2   1   5      958.70     1184.91     85.83 o 
   3   1   5     1986.22     2191.84     84.29 o 
   4   1   5      203.65      215.71      7.98 o 
   5   1   5      725.67      698.80     41.85 o 
   6   1   5      150.02      156.51      9.72 o 
   7   1   5      199.25      178.03     14.67 o 
   8   1   5       16.28       22.86      3.54 o 
   9   1   5      130.70      159.85     10.02 o 
  10   1   5       92.30       76.74      5.19 o 
  -7   2   5      232.89      233.18     11.15 o 
  -6   2   5      147.74      149.75      8.16 o 
  -5   2   5      606.87      601.40     19.26 o 
  -4   2   5      338.36      315.15      9.94 o 
  -3   2   5      702.11      688.44     19.07 o 
  -2   2   5      123.89      128.66      4.43 o 
  -1   2   5      550.43      557.38     19.74 o 
   0   2   5        3.34       17.32      4.62 o 
   1   2   5     3619.86     4409.85    269.70 o 
   2   2   5       12.31        2.46      2.06 o 
   3   2   5      526.76      468.67     21.64 o 
   4   2   5       15.78       22.39      3.07 o 
   5   2   5      256.48      230.50     13.98 o 
   6   2   5       20.90       25.03      2.91 o 
   7   2   5       55.37       54.78     10.48 o 
   8   2   5       80.71      115.26      7.90 o 
   9   2   5      377.45      342.41     17.23 o 
  10   2   5       45.27       76.18     13.25 o 
  -6   3   5      236.79      228.29     14.32 o 
  -5   3   5      231.10      234.30      8.84 o 
  -4   3   5        4.52        8.51      2.19 o 
  -3   3   5     2118.27     2042.40     56.22 o 
  -2   3   5      370.80      424.80     14.18 o 
  -1   3   5      167.23      153.15      6.40 o 
   0   3   5      778.20      787.62     24.63 o 
   1   3   5     1540.71     1909.25    104.59 o 
   2   3   5     2628.54     2916.11    110.48 o 
   3   3   5      208.30      234.06     22.09 o 
   4   3   5     1792.49     1720.31     69.36 o 
   5   3   5      481.65      474.72     22.95 o 
   6   3   5      105.87      143.95      6.40 o 
   7   3   5       17.45       10.01      2.51 o 
   8   3   5        1.33        5.97      3.32 o 
   9   3   5      217.33      289.68     15.63 o 
  10   3   5       66.12       67.26      6.85 o 
  -6   4   5       46.20       30.87      8.44 o 
  -5   4   5       30.64       33.45      4.86 o 
  -4   4   5      351.48      324.64     15.22 o 
  -3   4   5      188.97      158.52      7.10 o 
  -2   4   5      573.91      535.06     18.02 o 
  -1   4   5        0.60        4.22      1.74 o 
   0   4   5      470.44      458.97     13.93 o 
   1   4   5      319.85      303.39     10.78 o 
   2   4   5       11.60       19.16      2.14 o 
   3   4   5      328.96      275.71     10.81 o 
   4   4   5     1074.59     1001.72     43.58 o 
   5   4   5      140.51      175.16      9.32 o 
   6   4   5     1353.06     1299.56     40.38 o 
   7   4   5       32.54       27.44      8.45 o 
   8   4   5       11.09       13.94      3.07 o 
   9   4   5        1.58       -0.55      3.76 o 
  10   4   5       58.15       57.60      8.25 o 
  -5   5   5       54.35       36.46      5.39 o 
  -4   5   5      148.44      133.33      8.66 o 
  -3   5   5      642.28      578.62     24.89 o 
  -2   5   5      110.66       95.47      6.83 o 
  -1   5   5      458.36      418.58     14.63 o 
   0   5   5      911.54      905.94     30.10 o 
   1   5   5      381.07      374.42     22.95 o 
   2   5   5      117.44      134.72     18.82 o 
   3   5   5      321.50      306.16     11.99 o 
   4   5   5       39.51       33.92      5.79 o 
   5   5   5     2059.14     1920.28     72.69 o 
   6   5   5        1.36        4.86      2.70 o 
   7   5   5     1346.17     1293.73     62.55 o 
   8   5   5        0.09        0.55      3.02 o 
   9   5   5       39.29       48.63     13.81 o 
  -5   6   5       17.76       15.61      4.74 o 
  -4   6   5        1.33        0.37      4.21 o 
  -3   6   5      164.48      139.07      8.66 o 
  -2   6   5      365.57      357.90     16.33 o 
  -1   6   5      505.85      481.57     17.96 o 
   0   6   5       71.47       16.21     15.77 o 
   1   6   5     1035.83     1086.59     67.94 o 
   2   6   5      315.43      302.86     27.31 o 
   3   6   5      504.29      555.23     50.73 o 
   4   6   5       51.76       52.98      4.19 o 
   5   6   5      132.34      133.77      7.02 o 
   6   6   5      295.06      273.16     12.37 o 
   7   6   5        7.78        3.42      2.87 o 
   8   6   5       71.58       86.40     10.50 o 
   9   6   5       90.47       90.66      9.99 o 
  -4   7   5       14.14        7.79      4.80 o 
  -3   7   5      151.68      143.01      9.33 o 
  -2   7   5      106.98       85.91      8.77 o 
  -1   7   5      139.81      109.79      7.34 o 
   0   7   5     1062.39     1055.66     43.25 o 
   1   7   5      420.77      364.77     16.09 o 
   2   7   5     1908.62     2174.23     86.81 o 
   3   7   5      382.87      403.72     24.87 o 
   4   7   5      201.40      100.60     18.65 o 
   5   7   5      624.64      655.73     33.98 o 
   6   7   5      251.30      246.56     23.54 o 
   7   7   5       43.97       44.15      4.10 o 
   8   7   5        2.52        6.33      3.71 o 
  -3   8   5       28.78       27.57      5.44 o 
  -2   8   5      202.47      192.15     10.66 o 
  -1   8   5        0.34        6.32      3.84 o 
   0   8   5       81.67       64.73      5.33 o 
   1   8   5      122.50      146.16      8.51 o 
   2   8   5      192.72      182.04      9.45 o 
   3   8   5      554.85      579.83     34.64 o 
   4   8   5        4.12        4.66      5.11 o 
   5   8   5       40.74       37.53      6.66 o 
   6   8   5       80.48       95.18     21.21 o 
   7   8   5       22.92       26.87      6.20 o 
   8   8   5        5.22        7.88      4.82 o 
  -1   9   5      147.63      141.45      9.23 o 
   0   9   5      249.93      272.74     13.64 o 
   1   9   5       85.05       72.94      6.01 o 
   2   9   5        4.91        4.06      3.57 o 
   3   9   5       71.48       87.71      8.55 o 
   4   9   5        4.00       -0.44      5.55 o 
   5   9   5      114.52      128.80     11.33 o 
   6   9   5        0.53        1.11      5.11 o 
   7   9   5       41.21       67.29      8.88 o 
   1  10   5      218.25      235.97     12.48 o 
   2  10   5       68.90       69.98      6.35 o 
   3  10   5       20.25       25.78      4.80 o 
   4  10   5        3.13        3.70      4.44 o 
   5  10   5       36.23       30.87      7.55 o 
  -1  -9   6       23.51       46.88     15.23 o 
   0  -9   6        1.71        1.13      3.43 o 
   1  -9   6       46.63       13.21      8.27 o 
   2  -9   6      171.02      100.04     16.75 o 
  -3  -8   6      248.43      239.18     13.68 o 
  -2  -8   6      587.68      743.27     60.85 o 
  -1  -8   6       73.58       23.71      9.66 o 
   0  -8   6       16.18       17.98      7.38 o 
   1  -8   6       21.56       32.11     10.87 o 
   2  -8   6      108.86       81.25     14.95 o 
   3  -8   6        1.66        3.03      3.27 o 
   4  -8   6      105.34       65.37     14.86 o 
  -4  -7   6       20.91       14.63      2.98 o 
  -3  -7   6       90.85      111.44      5.33 o 
  -2  -7   6      344.37      383.09     14.85 o 
  -1  -7   6       18.42       27.26      4.93 o 
   0  -7   6      230.12      168.55     31.76 o 
   1  -7   6        3.40        3.02      2.47 o 
   2  -7   6       15.21       19.44      6.38 o 
   3  -7   6       11.54       13.63      6.26 o 
   4  -7   6        1.11        4.26      3.23 o 
   5  -7   6       45.35       10.34      7.45 o 
   6  -7   6        2.54        1.84      4.07 o 
  -5  -6   6       20.94       20.89      3.72 o 
  -4  -6   6       29.53       36.54      8.94 o 
  -3  -6   6       22.26       26.18      2.77 o 
  -2  -6   6       50.71       59.18      3.43 o 
  -1  -6   6        7.38       11.99      3.02 o 
   0  -6   6      251.60      265.94      9.40 o 
   1  -6   6      366.44      314.78     27.24 o 
   2  -6   6      258.95      256.46     13.08 o 
   3  -6   6      210.86      175.04     18.84 o 
   4  -6   6       26.35       35.45      4.29 o 
   5  -6   6       23.63        5.35      6.07 o 
   6  -6   6       73.97       72.55      7.28 o 
   7  -6   6       35.17       -0.55      9.27 o 
  -6  -5   6       10.83       13.18      4.33 o 
  -5  -5   6       99.85      126.80      6.95 o 
  -4  -5   6       92.60       95.40      5.45 o 
  -3  -5   6      105.14      140.13      6.82 o 
  -2  -5   6        0.30       -0.89      1.90 o 
  -1  -5   6       25.10       29.55      3.44 o 
   0  -5   6      118.86      145.46      5.80 o 
   1  -5   6      276.39      280.33     13.69 o 
   2  -5   6      310.23      319.90     23.90 o 
   3  -5   6      568.36      603.45     27.85 o 
   4  -5   6      140.37      114.07     14.00 o 
   5  -5   6      283.22      315.21     35.72 o 
   6  -5   6       31.34       10.69     12.19 o 
   7  -5   6       37.36       30.55     10.13 o 
   8  -5   6        5.88        3.46      4.75 o 
  -6  -4   6      123.91      144.77      7.84 o 
  -5  -4   6        1.43        0.62      3.02 o 
  -4  -4   6      178.21      217.27      9.28 o 
  -3  -4   6      191.17      228.83     12.24 o 
  -2  -4   6      124.24      174.32      6.38 o 
  -1  -4   6      134.56      160.32      5.39 o 
   0  -4   6      392.54      446.24     12.97 o 
   1  -4   6        5.83       14.06      3.63 o 
   2  -4   6      702.92      735.62     25.61 o 
   3  -4   6      130.58      126.65      8.32 o 
   4  -4   6      712.19      770.78     27.03 o 
   5  -4   6      300.06      308.16     12.34 o 
   6  -4   6     1044.99     1364.87     48.82 o 
   7  -4   6        2.99        1.09      2.82 o 
   8  -4   6        2.17        3.52      4.45 o 
  -6  -3   6        1.64        1.86      3.31 o 
  -5  -3   6        9.47        8.90      3.22 o 
  -4  -3   6      200.03      210.42      9.17 o 
  -3  -3   6        0.18        2.11      1.80 o 
  -2  -3   6      835.20      920.31     28.31 o 
  -1  -3   6       95.16      134.22      7.22 o 
   0  -3   6      648.89      770.73     24.04 o 
   1  -3   6       70.30       74.93      2.66 o 
   2  -3   6      438.11      515.28     17.93 o 
   3  -3   6      213.55      211.62     13.88 o 
   4  -3   6       37.20       46.47      3.09 o 
   5  -3   6      209.81      272.22     10.66 o 
   6  -3   6      708.49      819.30     28.14 o 
   7  -3   6       34.34       65.31      5.42 o 
   8  -3   6       67.99       93.17      7.76 o 
   9  -3   6        3.30       -2.35      3.63 o 
  -6  -2   6       75.01       80.07      6.99 o 
  -5  -2   6       68.29       76.80      5.11 o 
  -4  -2   6       57.93       60.00      7.41 o 
  -3  -2   6      524.99      538.64     15.42 o 
  -2  -2   6       41.36       37.40      2.19 o 
  -1  -2   6     1636.79     1790.27     55.03 o 
   0  -2   6      115.28      130.64      5.38 o 
   1  -2   6     1077.63     1167.43     65.95 o 
   2  -2   6      495.26      604.58     44.78 o 
   3  -2   6       17.40       23.13      2.45 o 
   4  -2   6        7.94       11.29      1.62 o 
   5  -2   6      580.71      696.16     26.56 o 
   6  -2   6       76.75      102.89      7.63 o 
   7  -2   6       39.00       67.09      7.89 o 
   8  -2   6       12.07        8.73      3.37 o 
   9  -2   6       85.97      133.69      7.31 o 
  -6  -1   6       32.72       37.34      4.18 o 
  -5  -1   6      147.70      145.74      7.36 o 
  -4  -1   6        3.08        5.30      2.08 o 
  -3  -1   6      462.75      475.36     14.37 o 
  -2  -1   6      134.86      175.74      6.09 o 
  -1  -1   6      703.80      748.17     25.01 o 
   0  -1   6     1139.25     1330.25     39.21 o 
   1  -1   6     2965.44     3857.44    211.43 o 
   2  -1   6      305.05      242.20     16.10 o 
   3  -1   6      107.30      107.36     10.41 o 
   4  -1   6       30.45       38.21      2.26 o 
   5  -1   6       93.39      116.11      4.50 o 
   6  -1   6       33.91       50.87      5.22 o 
   7  -1   6        1.85        2.18      1.96 o 
   8  -1   6       74.64      115.89      6.07 o 
   9  -1   6       10.71        5.72      2.83 o 
  10  -1   6       70.44      115.92      6.88 o 
  -6   0   6      268.88      250.88     11.29 o 
  -5   0   6      116.69      115.96      6.27 o 
  -4   0   6      514.63      532.38     17.08 o 
  -3   0   6      175.79      162.34      6.09 o 
  -2   0   6       62.42       78.68      5.39 o 
  -1   0   6       24.23       28.85      2.33 o 
   0   0   6     2901.69     3493.30    144.65 o 
   1   0   6       57.28       39.22      4.60 o 
   2   0   6     1969.93     2286.15    104.34 o 
   3   0   6       28.00       29.72      6.13 o 
   4   0   6      544.85      581.98     36.99 o 
   5   0   6       85.24       77.39      8.30 o 
   6   0   6      103.05       65.86      8.80 o 
   7   0   6      103.29       78.64      5.56 o 
   8   0   6      145.62      174.57     15.32 o 
   9   0   6      118.11      160.25     17.40 o 
  10   0   6      111.24      145.61      7.31 o 
  -6   1   6       44.28       47.58      4.69 o 
  -5   1   6        3.04        3.16      2.97 o 
  -4   1   6     1407.93     1361.47     39.79 o 
  -3   1   6      116.51       92.16      5.26 o 
  -2   1   6      681.37      712.94     20.79 o 
  -1   1   6      588.78      565.21     20.85 o 
   0   1   6     1477.81     1782.44     70.65 o 
   1   1   6      339.76      349.42     14.98 o 
   2   1   6      697.92      853.93     45.71 o 
   3   1   6      570.78      510.21     16.80 o 
   4   1   6      538.81      518.50     19.82 o 
   5   1   6      504.09      485.84     53.22 o 
   6   1   6      507.85      478.53     18.92 o 
   7   1   6       49.43       25.44      6.31 o 
   8   1   6       39.48       25.35      5.19 o 
   9   1   6        4.84        9.71      3.73 o 
  10   1   6        5.64        7.89      4.73 o 
  -6   2   6        0.99       -1.26      4.79 o 
  -5   2   6      206.65      173.51      8.49 o 
  -4   2   6      120.57      101.85      8.65 o 
  -3   2   6      885.01      851.27     27.64 o 
  -2   2   6      748.20      743.97     23.84 o 
  -1   2   6     1130.40     1199.82     36.20 o 
   0   2   6      354.98      371.03     21.33 o 
   1   2   6      245.59      247.55     14.06 o 
   2   2   6      516.10      722.57     46.19 o 
   3   2   6     1249.85     1423.66     57.69 o 
   4   2   6       63.37       31.68      5.07 o 
   5   2   6      778.23      708.64     22.75 o 
   6   2   6       33.11       47.27      9.46 o 
   7   2   6      499.51      471.65     35.38 o 
   8   2   6        0.06        0.33      3.11 o 
   9   2   6        5.84        8.88      5.49 o 
  10   2   6        2.33       -0.70      4.08 o 
  -6   3   6       58.90       78.17     10.44 o 
  -5   3   6       17.41       18.58      3.75 o 
  -4   3   6      121.56       96.88      7.72 o 
  -3   3   6       30.05       37.38      4.43 o 
  -2   3   6       15.01       16.05      2.55 o 
  -1   3   6     1106.81     1119.29     36.37 o 
   0   3   6      244.54      258.38     20.48 o 
   1   3   6      840.62      784.19     30.87 o 
   2   3   6       94.42       76.15      7.11 o 
   3   3   6     1047.46     1157.13     47.55 o 
   4   3   6      590.93      614.78     23.98 o 
   5   3   6       15.26       18.64      2.24 o 
   6   3   6      461.27      449.56     15.46 o 
   7   3   6       19.46       14.43      2.63 o 
   8   3   6       74.13       92.51      6.89 o 
   9   3   6      151.84      155.04     15.07 o 
  10   3   6       14.23       11.82      6.90 o 
  -5   4   6      282.50      307.52     15.14 o 
  -4   4   6       58.97       55.80     12.21 o 
  -3   4   6        2.38        0.25      3.35 o 
  -2   4   6       72.14       72.92      7.60 o 
  -1   4   6      144.37      144.87     10.20 o 
   0   4   6      711.54      754.13     24.72 o 
   1   4   6      571.46      773.59     52.88 o 
   2   4   6     2262.44     2330.22     85.67 o 
   3   4   6      217.43      195.20     12.66 o 
   4   4   6     1352.01     1366.19     56.06 o 
   5   4   6       14.52       13.75      2.71 o 
   6   4   6       61.56       65.07      4.13 o 
   7   4   6       42.64       58.48      3.78 o 
   8   4   6      554.45      531.64     19.43 o 
   9   4   6        0.21        3.95      4.11 o 
  10   4   6      162.91      154.93     16.24 o 
  -5   5   6        7.48        6.51      4.86 o 
  -4   5   6      431.26      434.13     19.86 o 
  -3   5   6       13.12       17.92      4.10 o 
  -2   5   6      718.07      653.87     25.64 o 
  -1   5   6      349.21      333.04     25.67 o 
   0   5   6      786.26      778.88     28.69 o 
   1   5   6      749.14      752.87     28.54 o 
   2   5   6      589.16      609.24     67.81 o 
   3   5   6      364.38      267.60     19.22 o 
   4   5   6     1211.97     1273.84     48.88 o 
   5   5   6       74.87       47.35      8.98 o 
   6   5   6       54.57       85.51     11.91 o 
   7   5   6       26.30       22.16      7.18 o 
   8   5   6       15.63        6.98      2.94 o 
   9   5   6       86.07       95.27     10.26 o 
  -4   6   6      100.05       92.30      7.36 o 
  -3   6   6      218.26      213.29     11.68 o 
  -2   6   6      130.05      117.12      7.74 o 
  -1   6   6      264.47      250.06     21.10 o 
   0   6   6      115.78      123.38      7.00 o 
   1   6   6      234.63      227.05      9.87 o 
   2   6   6       11.58       13.27      4.33 o 
   3   6   6      318.35      326.94     58.63 o 
   4   6   6      656.01      599.02     36.09 o 
   5   6   6      507.02      521.85     28.59 o 
   6   6   6      483.05      447.75     18.11 o 
   7   6   6       76.95      101.91     14.19 o 
   8   6   6       42.24       30.55      3.78 o 
   9   6   6        0.44        2.09      3.66 o 
  -3   7   6      492.59      409.14     19.16 o 
  -2   7   6      105.79      121.52      8.66 o 
  -1   7   6      637.96      633.18     27.08 o 
   0   7   6       18.02       19.80      3.73 o 
   1   7   6       72.49       94.77     10.43 o 
   2   7   6       37.98       33.13      4.51 o 
   3   7   6      110.23      110.54     25.20 o 
   4   7   6      702.42      748.16     43.30 o 
   5   7   6       15.45        7.24      4.74 o 
   6   7   6      110.76       49.93     15.57 o 
   7   7   6      182.79      156.08     11.07 o 
   8   7   6       89.05      121.64     11.80 o 
  -2   8   6      278.49      261.77     13.64 o 
  -1   8   6       95.17       70.80      6.23 o 
   0   8   6      272.05      286.77     13.82 o 
   1   8   6      160.51      197.32     12.77 o 
   2   8   6        5.60       10.02      3.20 o 
   3   8   6      275.33      303.57     20.43 o 
   4   8   6      148.55      160.56     13.10 o 
   5   8   6      123.43      109.26     10.44 o 
   6   8   6       23.69       17.99      5.33 o 
   7   8   6       58.93       79.50      8.88 o 
  -1   9   6      134.32      143.12      9.63 o 
   0   9   6      345.00      314.31     15.46 o 
   1   9   6      277.50      319.11     21.43 o 
   2   9   6      478.63      576.34     36.97 o 
   3   9   6      115.02      154.59     16.10 o 
   4   9   6      183.49      206.97     15.99 o 
   5   9   6       35.76       19.76      6.66 o 
   6   9   6        3.64        4.00      6.22 o 
   3  10   6      256.64      324.72     41.86 o 
  -2  -8   7      181.05      207.85     12.57 o 
  -1  -8   7      104.23       25.28     11.77 o 
   0  -8   7       85.08       44.41     22.43 o 
   1  -8   7      101.67       66.87     15.39 o 
   2  -8   7       48.01       13.20     10.81 o 
   3  -8   7       47.12       32.67     13.49 o 
   4  -8   7       20.18       18.76      7.53 o 
  -3  -7   7      101.57      136.19      9.33 o 
  -2  -7   7        4.21        4.41      6.69 o 
  -1  -7   7       44.29       18.65      8.53 o 
   0  -7   7       57.21       14.24     11.66 o 
   1  -7   7       12.65       11.79      4.71 o 
   2  -7   7      185.40      128.88     16.74 o 
   3  -7   7        1.20        2.48      3.17 o 
   4  -7   7      104.81       82.28     14.99 o 
   5  -7   7        5.30        2.78      3.72 o 
  -4  -6   7       89.68      101.54      8.24 o 
  -3  -6   7       18.99       41.93      9.80 o 
  -2  -6   7      281.59      370.06     19.10 o 
  -1  -6   7       18.38       12.33      7.93 o 
   0  -6   7       23.82        2.58      8.51 o 
   1  -6   7      160.22      125.64     16.72 o 
   2  -6   7       10.26        2.76      6.43 o 
   3  -6   7      166.12      158.14     17.59 o 
   4  -6   7      102.59       93.45      7.24 o 
   5  -6   7      486.00      524.45     57.03 o 
   6  -6   7       32.10       30.86      9.26 o 
  -5  -5   7        5.75        6.53      3.47 o 
  -4  -5   7       30.87       42.83      4.10 o 
  -3  -5   7      255.12      320.51     16.80 o 
  -2  -5   7        5.58        6.06      3.50 o 
  -1  -5   7      133.73      101.49     22.65 o 
   0  -5   7      131.43      149.72     10.22 o 
   1  -5   7      192.31      171.13     18.78 o 
   2  -5   7       76.01       87.78      6.24 o 
   3  -5   7       25.75       26.23      8.44 o 
   4  -5   7        0.58        1.39      2.73 o 
   5  -5   7      302.10      320.97     16.71 o 
   6  -5   7        3.96        5.48      4.11 o 
   7  -5   7      420.54      372.63     53.52 o 
  -5  -4   7       53.95       63.78      7.95 o 
  -4  -4   7       25.96       30.04      3.49 o 
  -3  -4   7       70.22       70.10      4.69 o 
  -2  -4   7      239.06      300.30     10.10 o 
  -1  -4   7      232.13      267.81     12.01 o 
   0  -4   7      349.15      464.34     19.71 o 
   1  -4   7      993.51     1057.74     46.03 o 
   2  -4   7       52.61       31.09      8.09 o 
   3  -4   7      698.02      742.96     54.15 o 
   4  -4   7       87.34       64.81     10.97 o 
   5  -4   7      118.91      125.44      8.19 o 
   6  -4   7        6.61        9.26      3.96 o 
   7  -4   7        4.42        6.42      3.81 o 
  -6  -3   7      121.76      146.90      8.18 o 
  -5  -3   7       63.96       79.46      8.37 o 
  -4  -3   7      124.94      142.55      7.24 o 
  -3  -3   7        8.44        9.77      2.16 o 
  -2  -3   7       30.89       43.67      5.45 o 
  -1  -3   7       54.64       73.01      3.67 o 
   0  -3   7      351.18      403.55     15.94 o 
   1  -3   7      112.27      127.81     16.88 o 
   2  -3   7      446.20      414.21     19.13 o 
   3  -3   7      522.33      531.19     31.53 o 
   4  -3   7      498.77      548.03     35.06 o 
   5  -3   7      242.35      288.32     17.43 o 
   6  -3   7       75.20       62.80      5.71 o 
   7  -3   7       12.75        9.46      3.46 o 
   8  -3   7        0.93        2.09      3.77 o 
   9  -3   7       55.79       86.11     11.24 o 
  -6  -2   7        8.59        9.08      3.99 o 
  -5  -2   7       72.09       85.52      7.64 o 
  -4  -2   7      381.32      418.33     16.21 o 
  -3  -2   7        0.80        1.27      1.97 o 
  -2  -2   7      771.11      868.52     25.14 o 
  -1  -2   7       63.49       93.16      3.95 o 
   0  -2   7      121.50       86.52     15.43 o 
   1  -2   7      276.83      333.17     32.28 o 
   2  -2   7       61.11       76.80      5.28 o 
   3  -2   7     1270.90     1336.13     69.18 o 
   4  -2   7      734.64      870.33     39.16 o 
   5  -2   7      296.16      265.15     36.64 o 
   6  -2   7      396.64      421.64     17.92 o 
   7  -2   7       87.80       37.76     12.54 o 
   8  -2   7       13.46       24.86      4.30 o 
   9  -2   7        5.01       16.90      7.96 o 
  -6  -1   7        5.54        5.16      3.73 o 
  -5  -1   7      202.82      222.96     14.04 o 
  -4  -1   7       38.82       35.80      3.15 o 
  -3  -1   7      634.18      680.00     20.74 o 
  -2  -1   7      434.92      437.55     13.16 o 
  -1  -1   7     1485.05     1653.25     52.95 o 
   0  -1   7      556.65      636.82     22.51 o 
   1  -1   7       86.07       98.91      8.75 o 
   2  -1   7        3.97        4.65      1.93 o 
   3  -1   7      542.09      623.22     32.43 o 
   4  -1   7      262.40      284.99     17.97 o 
   5  -1   7      813.23      952.98     38.29 o 
   6  -1   7       77.12       65.97     13.23 o 
   7  -1   7      178.00      195.11     17.44 o 
   8  -1   7        0.44        0.40      2.79 o 
   9  -1   7       21.64       45.95      9.06 o 
  -6   0   7        9.87       17.23      5.58 o 
  -5   0   7       81.22       93.98      6.26 o 
  -4   0   7        0.41        2.56      2.40 o 
  -3   0   7      366.62      364.66     11.09 o 
  -2   0   7      670.51      729.42     25.80 o 
  -1   0   7      924.89     1005.19     37.32 o 
   0   0   7       25.61        1.24      2.55 o 
   1   0   7     2011.58     2304.67     69.95 o 
   2   0   7      170.94      206.51     10.85 o 
   3   0   7       77.14       86.89      5.31 o 
   4   0   7      393.90      453.28     37.81 o 
   5   0   7       33.62       43.16      3.58 o 
   6   0   7      410.41      460.46     17.75 o 
   7   0   7       31.58       41.20      3.89 o 
   8   0   7       69.36       41.15     12.58 o 
   9   0   7      167.81      167.30     15.68 o 
  10   0   7       12.06        6.20      8.61 o 
  -6   1   7       57.24       73.15      7.84 o 
  -5   1   7       57.95       72.16      6.94 o 
  -4   1   7       80.45       78.89      5.40 o 
  -3   1   7      320.65      346.66     13.82 o 
  -2   1   7      510.18      546.39     18.58 o 
  -1   1   7       21.03        4.86      3.89 o 
   0   1   7     1041.91     1117.00     38.82 o 
   1   1   7      349.45      327.60     15.43 o 
   2   1   7     1216.00     1408.16     47.38 o 
   3   1   7        3.70        5.16      2.82 o 
   4   1   7      424.57      458.86     38.42 o 
   5   1   7       37.86       50.47      4.50 o 
   6   1   7       33.98       12.62      5.44 o 
   7   1   7      117.76      103.67      8.95 o 
   8   1   7      106.01      135.01     12.32 o 
   9   1   7       37.47       71.17     12.27 o 
  10   1   7       45.56       55.01      8.62 o 
  -5   2   7       11.86       14.08      5.06 o 
  -4   2   7       76.04       89.02      5.80 o 
  -3   2   7       73.58       71.34      5.68 o 
  -2   2   7      130.10      135.12      6.47 o 
  -1   2   7      282.07      326.84     12.09 o 
   0   2   7      682.21      655.45     35.19 o 
   1   2   7     1491.13     1551.33     61.06 o 
   2   2   7      253.61      233.71     25.09 o 
   3   2   7     1085.07     1148.48     63.42 o 
   4   2   7      620.79      636.21     27.04 o 
   5   2   7       63.56       31.91      9.59 o 
   6   2   7      355.77      320.32     15.93 o 
   7   2   7       96.41      106.34      6.94 o 
   8   2   7       17.00       19.33      3.44 o 
   9   2   7      204.53      254.67     13.79 o 
  10   2   7        8.13       11.34      4.16 o 
  -5   3   7      231.69      238.73     18.43 o 
  -4   3   7      201.63      173.71      8.63 o 
  -3   3   7      514.67      539.91     20.68 o 
  -2   3   7       26.79       23.11      3.04 o 
  -1   3   7      394.75      424.95     15.53 o 
   0   3   7        8.03        7.79      2.58 o 
   1   3   7      434.48      453.26     30.42 o 
   2   3   7       67.19       69.18      4.98 o 
   3   3   7      935.07      980.00     40.67 o 
   4   3   7       31.97        7.14      4.95 o 
   5   3   7      954.44     1010.64     45.19 o 
   6   3   7      230.47      170.66     11.70 o 
   7   3   7      506.59      509.23     18.77 o 
   8   3   7       14.09       20.02      3.83 o 
   9   3   7        0.50       -1.47      3.71 o 
  10   3   7       55.78       79.28      7.09 o 
  -5   4   7       60.58       46.45      5.85 o 
  -4   4   7      163.55      160.20      9.77 o 
  -3   4   7      436.51      409.78     17.68 o 
  -2   4   7      313.69      315.64     28.91 o 
  -1   4   7      809.82      855.11     33.18 o 
   0   4   7       68.13       91.56      7.69 o 
   1   4   7      462.77      557.05     35.99 o 
   2   4   7        6.52        6.84      4.37 o 
   3   4   7      424.08      495.97     21.45 o 
   4   4   7      237.17      226.37     32.73 o 
   5   4   7      525.54      485.88     20.14 o 
   6   4   7      549.49      617.50     22.28 o 
   7   4   7      207.60      180.54      7.44 o 
   8   4   7        8.49       13.43      4.68 o 
   9   4   7       15.47       17.07      4.82 o 
  -4   5   7       71.77       55.52      6.07 o 
  -3   5   7        3.27        0.49      3.87 o 
  -2   5   7      435.30      421.68     30.42 o 
  -1   5   7       45.80       27.65      4.89 o 
   0   5   7      779.34      846.58     54.27 o 
   1   5   7      319.40      271.46     18.82 o 
   2   5   7     1030.50     1070.38     95.31 o 
   3   5   7        2.55        6.06      2.80 o 
   4   5   7        9.99        9.69      3.26 o 
   5   5   7       47.01       37.78      6.71 o 
   6   5   7      489.84      482.22     20.26 o 
   7   5   7       77.23      100.22      9.28 o 
   8   5   7       29.96       36.50      7.86 o 
   9   5   7       21.64       11.09      3.41 o 
  -3   6   7        2.58        1.64      4.77 o 
  -2   6   7      209.87      172.48      9.54 o 
  -1   6   7       92.13       94.16      8.01 o 
   0   6   7      315.77      288.85     15.67 o 
   1   6   7      203.29      268.72     12.24 o 
   2   6   7      977.53     1034.49     39.23 o 
   3   6   7      711.24      719.04     70.73 o 
   4   6   7       14.36        9.06      9.88 o 
   5   6   7       14.69       10.35      4.35 o 
   6   6   7        2.75        3.65      3.24 o 
   7   6   7       87.00       96.44      8.40 o 
   8   6   7        3.55        0.63      3.21 o 
   9   6   7       48.39       61.27      8.88 o 
  -2   7   7       58.71       59.17      6.01 o 
  -1   7   7      219.06      193.39     12.32 o 
   0   7   7        0.30       -1.91      3.37 o 
   1   7   7      419.18      452.39     34.29 o 
   2   7   7       34.48       56.60     12.14 o 
   3   7   7      247.37      315.12     20.43 o 
   4   7   7        0.23        0.40      4.57 o 
   5   7   7       21.64        5.11     23.76 o 
   6   7   7       27.96       20.38      6.33 o 
   7   7   7        1.37        7.93      5.03 o 
   8   7   7        4.96        4.20      4.20 o 
  -1   8   7      344.45      346.03     16.56 o 
   0   8   7       51.87       44.33      5.40 o 
   1   8   7      338.02      305.62     14.59 o 
   2   8   7      442.07      487.04     25.09 o 
   3   8   7      264.26      266.94     52.63 o 
   4   8   7      155.38       62.85     30.87 o 
   5   8   7      221.43      204.55     45.08 o 
   6   8   7      129.53      163.44     13.10 o 
   7   8   7       45.18       52.41      7.77 o 
   1   9   7       26.60       24.50      6.66 o 
   2   9   7      117.07      108.12      7.85 o 
   3   9   7       40.95       51.19      5.01 o 
   4   9   7      188.82      189.65     15.32 o 
   5   9   7       61.83       74.62      9.10 o 
   6   9   7       68.85       73.73      8.88 o 
   0  -8   8       50.67       45.20     15.37 o 
   1  -8   8        5.51       -3.04      8.37 o 
   2  -8   8       10.29        1.94      8.28 o 
  -2  -7   8       90.35       41.97     23.76 o 
  -1  -7   8       24.88        9.03      9.03 o 
   0  -7   8       94.14       16.47     30.31 o 
   1  -7   8      154.78      111.87     17.01 o 
   2  -7   8       34.28        7.93      7.46 o 
   3  -7   8       70.93       85.90     13.65 o 
   4  -7   8       54.47       12.72     10.45 o 
   5  -7   8       37.90       41.04      9.80 o 
  -3  -6   8        4.54        3.65      4.32 o 
  -2  -6   8        4.87        7.18      4.03 o 
  -1  -6   8       23.25       11.68     11.88 o 
   0  -6   8      227.57      140.35     28.43 o 
   1  -6   8        1.54        3.77      3.52 o 
   2  -6   8      305.19      243.19     23.31 o 
   3  -6   8       33.39       25.46      7.70 o 
   4  -6   8       19.88       22.07      7.88 o 
   5  -6   8       91.37       91.42      7.47 o 
   6  -6   8      110.83      136.11     16.85 o 
  -4  -5   8       98.88      156.42     10.35 o 
  -3  -5   8        7.66        7.16      3.88 o 
  -2  -5   8       50.35       64.72     15.93 o 
  -1  -5   8       33.70       11.54      7.77 o 
   0  -5   8       34.30        9.51      9.03 o 
   1  -5   8       13.48       14.53      6.37 o 
   2  -5   8      213.54      213.37     11.72 o 
   3  -5   8      208.30      186.42     19.42 o 
   4  -5   8      110.66      130.90     12.38 o 
   5  -5   8        4.18        4.96      5.57 o 
   6  -5   8      118.22      140.86     10.58 o 
   7  -5   8        5.59        3.31      4.75 o 
  -4  -4   8       14.10       12.22      4.58 o 
  -3  -4   8      280.32      363.72     18.85 o 
  -2  -4   8        6.93       14.99      2.87 o 
  -1  -4   8      279.87      359.75     22.43 o 
   0  -4   8        0.48        2.64      3.21 o 
   1  -4   8      131.07       67.90     10.96 o 
   2  -4   8       59.22       55.71      7.06 o 
   3  -4   8       88.80       89.42      6.28 o 
   4  -4   8       44.50       31.96     10.03 o 
   5  -4   8      301.48      321.93     29.50 o 
   6  -4   8        1.59        2.34      3.95 o 
   7  -4   8       15.92       10.91      4.93 o 
   8  -4   8       24.57       17.96      6.92 o 
  -5  -3   8       19.01       17.97      4.92 o 
  -4  -3   8       58.63       79.01     13.55 o 
  -3  -3   8      218.66      243.57     18.45 o 
  -2  -3   8      170.03      249.89     22.21 o 
  -1  -3   8      511.28      549.24     26.06 o 
   0  -3   8      113.49       74.17     18.43 o 
   1  -3   8      574.56      630.68     55.85 o 
   2  -3   8      128.39      141.91     19.79 o 
   3  -3   8       21.07       17.92      5.60 o 
   4  -3   8      385.31      410.83     19.71 o 
   5  -3   8       14.47       13.82      5.75 o 
   6  -3   8      395.40      502.42     47.08 o 
   7  -3   8      126.58      157.65     21.61 o 
   8  -3   8       55.00       12.67     13.61 o 
  -5  -2   8       41.99       48.43      5.84 o 
  -4  -2   8      190.51      209.79     12.28 o 
  -3  -2   8       30.53       36.94      4.31 o 
  -2  -2   8      222.54      265.43     18.18 o 
  -1  -2   8        0.04       -0.29      2.72 o 
   0  -2   8     1742.74     1989.53    141.53 o 
   1  -2   8        0.50        0.91      3.12 o 
   2  -2   8      261.13      178.08     14.23 o 
   3  -2   8       23.39       22.02      4.19 o 
   4  -2   8       54.83       64.52     15.52 o 
   5  -2   8      285.04      318.80     16.44 o 
   6  -2   8       28.33       20.52      7.57 o 
   7  -2   8       60.32       81.35     14.93 o 
   8  -2   8      229.89      173.36     24.23 o 
   9  -2   8        6.74       16.90      4.87 o 
  -5  -1   8       65.58       59.10      6.65 o 
  -4  -1   8      369.27      441.40     22.14 o 
  -3  -1   8        6.71        4.07      2.57 o 
  -2  -1   8        7.88        8.65      2.38 o 
  -1  -1   8       14.13       19.06      3.11 o 
   0  -1   8      556.41      619.30     37.50 o 
   1  -1   8      707.36      734.42     29.93 o 
   2  -1   8     1241.14     1347.47     63.06 o 
   3  -1   8      141.69       81.87     13.51 o 
   4  -1   8      868.32      990.29     64.24 o 
   5  -1   8        3.20        8.23      2.56 o 
   6  -1   8       35.62       46.00     10.16 o 
   7  -1   8       32.54        7.23      9.50 o 
   8  -1   8       10.97       24.75      4.76 o 
   9  -1   8       86.72      127.49      8.66 o 
  -5   0   8      141.29      166.41     11.61 o 
  -4   0   8      160.72      152.16      7.86 o 
  -3   0   8      200.61       90.50     12.58 o 
  -2   0   8       93.67       96.82      5.27 o 
  -1   0   8      189.88      205.56     14.58 o 
   0   0   8      352.74      385.93     20.54 o 
   1   0   8      188.97      210.93     12.03 o 
   2   0   8      537.21      493.00     36.99 o 
   3   0   8     1745.68     1842.24     81.72 o 
   4   0   8      131.59       92.14     14.41 o 
   5   0   8      772.23      769.15     61.25 o 
   6   0   8       12.65        2.82      7.06 o 
   7   0   8       53.48       44.65     10.58 o 
   8   0   8        7.76       16.71      7.66 o 
   9   0   8       78.94      103.27     13.71 o 
  -5   1   8       52.87       48.86      6.72 o 
  -4   1   8      339.15      370.23     15.15 o 
  -3   1   8       59.87       57.89      4.17 o 
  -2   1   8       20.93       30.85      4.86 o 
  -1   1   8      620.12      638.08     41.19 o 
   0   1   8       13.48       10.86      2.64 o 
   1   1   8       47.68       62.95      3.67 o 
   2   1   8      118.52      137.44      7.28 o 
   3   1   8      178.00      258.35     20.04 o 
   4   1   8      972.49      978.80     60.83 o 
   5   1   8      108.37      126.80     18.07 o 
   6   1   8      918.49      903.82     51.67 o 
   7   1   8       86.66       68.61      7.24 o 
   8   1   8       17.92       24.73     17.81 o 
   9   1   8       44.43       39.22     17.32 o 
  -5   2   8        0.87       -0.92      5.00 o 
  -4   2   8      154.94      152.33      8.19 o 
  -3   2   8      199.09      221.22     14.90 o 
  -2   2   8      753.39      805.73     31.81 o 
  -1   2   8       21.35       19.72      4.95 o 
   0   2   8      864.27     1028.85     48.99 o 
   1   2   8      304.24      269.54     11.08 o 
   2   2   8     1094.85     1260.11     51.37 o 
   3   2   8       32.68       35.94     11.37 o 
   4   2   8      768.88      762.88     31.70 o 
   5   2   8      447.33      410.66     17.17 o 
   6   2   8      112.83      112.58     10.46 o 
   7   2   8      125.31      104.06     17.07 o 
   8   2   8      341.66      215.10     26.78 o 
   9   2   8       12.28       12.80      8.48 o 
  -4   3   8       47.20       50.55      5.69 o 
  -3   3   8       67.13       68.70      4.93 o 
  -2   3   8      226.60      188.02      8.38 o 
  -1   3   8      483.66      538.20     27.15 o 
   0   3   8      747.24      660.64     40.03 o 
   1   3   8      880.25     1014.08     37.99 o 
   2   3   8      543.85      543.48     23.10 o 
   3   3   8       58.13       41.58      7.60 o 
   4   3   8      958.34     1041.81     41.95 o 
   5   3   8      169.13      180.14      6.94 o 
   6   3   8      137.86      130.85      6.69 o 
   7   3   8       22.46       49.38      8.69 o 
   8   3   8       43.73       21.93      4.82 o 
   9   3   8       77.72       98.18     15.23 o 
  -4   4   8       81.43      110.46      8.08 o 
  -3   4   8      182.14      176.87     18.08 o 
  -2   4   8        6.29        5.85      3.51 o 
  -1   4   8      335.59      308.33     13.48 o 
   0   4   8       30.78       38.24      7.97 o 
   1   4   8      807.87      781.59     31.79 o 
   2   4   8      405.55      443.90     31.45 o 
   3   4   8      268.98      229.01     23.63 o 
   4   4   8      204.67      211.51     22.33 o 
   5   4   8      129.73      154.20     17.53 o 
   6   4   8       22.74       27.23      2.74 o 
   7   4   8       12.03       13.12      2.89 o 
   8   4   8       56.60       74.18      9.68 o 
   9   4   8       12.98       13.20      4.00 o 
  -3   5   8      398.43      396.57     33.12 o 
  -2   5   8       59.72       61.63     11.75 o 
  -1   5   8      260.09      274.16     18.51 o 
   0   5   8       99.02      100.17      6.21 o 
   1   5   8        4.55        4.33      2.33 o 
   2   5   8      211.39      228.06     10.07 o 
   3   5   8      119.91      112.00     21.87 o 
   4   5   8      495.97      351.32     58.18 o 
   5   5   8       68.10       72.80     10.66 o 
   6   5   8       17.76       28.87      8.66 o 
   7   5   8       81.00       71.76      4.69 o 
   8   5   8       65.52       80.16      6.00 o 
   9   5   8       57.93       64.39      5.03 o 
  -2   6   8      603.44      615.44     26.85 o 
  -1   6   8       46.14       35.71      4.69 o 
   0   6   8      479.06      496.69     37.25 o 
   1   6   8       19.15        7.35      2.96 o 
   2   6   8       61.49       66.58      4.53 o 
   3   6   8        8.26       11.82      4.57 o 
   4   6   8      517.71      529.96     51.85 o 
   5   6   8      231.92      290.25     18.43 o 
   6   6   8      289.49      315.78     19.99 o 
   7   6   8       20.30       32.17      5.43 o 
   8   6   8       54.38       77.28     12.38 o 
  -1   7   8      173.20      201.84     11.38 o 
   0   7   8      256.27      228.62     16.15 o 
   1   7   8      179.54      183.93      9.88 o 
   2   7   8      199.47      257.68     18.65 o 
   3   7   8      120.73      113.08     15.43 o 
   4   7   8       12.22        6.49      5.66 o 
   5   7   8      160.58      176.11     33.75 o 
   6   7   8       22.46       15.92      5.67 o 
   7   7   8      212.75      269.59     18.21 o 
   8   7   8        4.85        5.54      4.40 o 
   0   8   8        0.41       -1.85      4.30 o 
   1   8   8      501.54      550.68     24.18 o 
   2   8   8        0.10        0.49      3.64 o 
   3   8   8      347.02      366.86     23.98 o 
   4   8   8       11.54        2.56      9.88 o 
   5   8   8       66.72       22.65     30.20 o 
   6   8   8        2.39        1.23     11.10 o 
   3   9   8       55.59       56.75      5.39 o 
   4   9   8       79.71       93.49     10.22 o 
   0  -7   9        2.26       -3.62      8.17 o 
   1  -7   9       19.65       19.31      7.27 o 
   2  -7   9       22.08       20.85      5.35 o 
   3  -7   9       26.88        6.78      8.65 o 
  -2  -6   9       89.60      125.98     50.74 o 
  -1  -6   9       95.92       67.73     25.98 o 
   0  -6   9       12.52        0.51      7.37 o 
   1  -6   9       62.87       25.71     12.21 o 
   2  -6   9        1.25       -0.74      3.57 o 
   3  -6   9       23.12       21.89      5.20 o 
   4  -6   9       72.21       25.58     11.51 o 
   5  -6   9       22.00       17.96      5.25 o 
  -3  -5   9       63.34       83.95     17.90 o 
  -2  -5   9      141.69      192.09     20.87 o 
  -1  -5   9       60.01       14.81     13.44 o 
   0  -5   9      298.11      209.46     22.20 o 
   1  -5   9       25.27        3.77      6.82 o 
   2  -5   9       37.65       11.58      7.22 o 
   3  -5   9       19.66       17.04      5.55 o 
   4  -5   9       22.26       25.03      6.49 o 
   5  -5   9       14.70        8.97      5.58 o 
   6  -5   9        6.54        6.22      4.44 o 
  -3  -4   9        2.07       -0.28      7.02 o 
  -2  -4   9       36.61       28.42      9.89 o 
  -1  -4   9      211.75      270.91     42.29 o 
   0  -4   9        3.15        2.39      3.68 o 
   1  -4   9      188.57      157.46     17.52 o 
   2  -4   9       18.28       26.48      4.87 o 
   3  -4   9       84.69       42.34     10.17 o 
   4  -4   9      123.37      152.33     11.72 o 
   5  -4   9        1.34        2.82      3.49 o 
   6  -4   9       24.39       17.79      5.08 o 
   7  -4   9      115.22      152.00     15.54 o 
  -4  -3   9       56.21       18.43     21.76 o 
  -3  -3   9       82.87       25.07     14.13 o 
  -2  -3   9      111.03      120.53      7.60 o 
  -1  -3   9      292.84      193.45     25.07 o 
   0  -3   9        0.18       -1.43      3.45 o 
   1  -3   9      158.98      168.88     15.58 o 
   2  -3   9      103.28       76.84     10.92 o 
   3  -3   9      549.41      562.11     25.33 o 
   4  -3   9       34.67       11.84      7.26 o 
   5  -3   9      197.63      153.89     30.42 o 
   6  -3   9       66.14       57.28     16.81 o 
   7  -3   9        1.02       -1.06      4.01 o 
   8  -3   9       70.90       26.70     19.62 o 
  -4  -2   9       16.62       19.82      8.88 o 
  -3  -2   9      145.32      167.36     16.86 o 
  -2  -2   9      167.24      203.90     11.87 o 
  -1  -2   9       73.59       42.60     10.50 o 
   0  -2   9        4.04        5.08      3.50 o 
   1  -2   9       35.67       50.22      6.50 o 
   2  -2   9      265.75      281.95     16.70 o 
   3  -2   9        4.53        6.97      4.72 o 
   4  -2   9      272.05      225.49     26.02 o 
   5  -2   9      100.73      115.07     10.83 o 
   6  -2   9       39.69        7.88     10.39 o 
   7  -2   9        0.44        1.60      3.43 o 
   8  -2   9       22.88       14.50      4.35 o 
  -4  -1   9       16.35       11.10      9.10 o 
  -3  -1   9       17.19        8.93      3.86 o 
  -2  -1   9      463.58      541.76     33.99 o 
  -1  -1   9        6.33        2.27      3.15 o 
   0  -1   9      393.24      260.88     21.75 o 
   1  -1   9        6.69        2.62      2.72 o 
   2  -1   9      433.72      475.17     23.34 o 
   3  -1   9      537.58      586.71     28.07 o 
   4  -1   9      437.03      512.66     24.52 o 
   5  -1   9      305.79      374.50     35.14 o 
   6  -1   9      292.12      365.58     46.18 o 
   7  -1   9       49.23       31.44     14.14 o 
   8  -1   9      120.92       83.60     18.11 o 
   9  -1   9        1.85        4.27      3.55 o 
  -4   0   9       28.60       24.30      5.09 o 
  -3   0   9       38.17       40.39      6.38 o 
  -2   0   9       20.55       19.01      3.81 o 
  -1   0   9      313.42      196.28     24.66 o 
   0   0   9      449.99      463.26     24.78 o 
   1   0   9      281.53      179.51     16.83 o 
   2   0   9       50.43       53.56      4.67 o 
   3   0   9      127.55      159.72     15.92 o 
   4   0   9       79.14       84.22      5.91 o 
   5   0   9       18.40       11.22      7.16 o 
   6   0   9        0.07        0.24      7.95 o 
   7   0   9      345.21      270.59     29.78 o 
   8   0   9        9.57        1.97      6.36 o 
   9   0   9      183.64      122.58     27.76 o 
  -4   1   9       49.58       59.99      6.44 o 
  -3   1   9      197.89      210.51     12.56 o 
  -2   1   9       37.54       41.56      4.76 o 
  -1   1   9      852.90      918.76     47.72 o 
   0   1   9      100.30       66.70     15.09 o 
   1   1   9     1602.89     1663.81    107.09 o 
   2   1   9        4.84       11.09      5.77 o 
   3   1   9     1459.80     1655.57     73.49 o 
   4   1   9        1.02        1.16      5.27 o 
   5   1   9       46.67       17.02     10.80 o 
   6   1   9       35.67       38.06     12.78 o 
   7   1   9       80.89       77.26      9.78 o 
   8   1   9      206.38      229.25     29.96 o 
   9   1   9       18.02       11.43      9.31 o 
  -4   2   9       68.93       90.04      6.25 o 
  -3   2   9       88.77      107.14      6.75 o 
  -2   2   9       93.23       99.61     10.58 o 
  -1   2   9        6.15        7.70      3.39 o 
   0   2   9      319.08      324.77     24.43 o 
   1   2   9      107.88       35.25     19.59 o 
   2   2   9      278.23      224.19     53.30 o 
   3   2   9      205.95      202.21     25.68 o 
   4   2   9      198.31      168.45     17.46 o 
   5   2   9      494.81      471.11     41.28 o 
   6   2   9       34.37        5.52      6.33 o 
   7   2   9       67.92       77.09     10.69 o 
   8   2   9       29.61       21.50      7.46 o 
   9   2   9       27.71       28.52      9.83 o 
  -3   3   9       24.25       20.19      4.86 o 
  -2   3   9      386.82      451.48     22.78 o 
  -1   3   9      167.77      165.98      8.33 o 
   0   3   9       83.28      102.95      6.73 o 
   1   3   9       77.26       82.71      6.57 o 
   2   3   9      434.14      456.10     24.79 o 
   4   3   9      107.33      120.28     18.20 o 
   5   3   9       56.64       27.43     11.66 o 
   6   3   9      835.98      790.72     45.11 o 
   7   3   9       36.38       13.78      9.84 o 
   8   3   9       10.07        9.41      6.97 o 
   9   3   9        3.73       -3.38      7.86 o 
  -3   4   9      344.57      361.81     17.19 o 
  -2   4   9      160.65      155.45      8.91 o 
  -1   4   9      354.22      409.97     18.14 o 
   0   4   9      155.09      181.14      9.01 o 
   1   4   9       65.34      100.21     13.23 o 
   2   4   9      351.17      390.22     15.92 o 
   3   4   9      403.32      419.78     36.20 o 
   5   4   9      199.82      155.45     38.20 o 
   6   4   9       80.78       47.65     14.57 o 
   7   4   9      170.18      140.85     21.58 o 
   8   4   9       11.24        1.91      6.22 o 
   9   4   9       17.16       16.03      9.99 o 
  -2   5   9        5.47        8.76      4.35 o 
  -1   5   9      337.87      324.80     23.65 o 
   0   5   9       41.84       51.92     10.67 o 
   1   5   9      875.86     1004.86     67.78 o 
   2   5   9        7.18       12.77      5.84 o 
   3   5   9      367.93      482.60     67.62 o 
   4   5   9       13.59       15.42      5.33 o 
   5   5   9       47.93       58.69      6.10 o 
   6   5   9      180.42      226.65     35.86 o 
   7   5   9       18.50       11.27      4.96 o 
   8   5   9        4.44       11.00      7.18 o 
  -1   6   9       48.07       41.64      5.32 o 
   0   6   9      297.94      297.91     24.65 o 
   1   6   9       84.18       60.04     15.00 o 
   2   6   9      711.69      812.65     33.45 o 
   3   6   9      125.25      158.58     11.95 o 
   4   6   9      212.32      258.48     53.41 o 
   5   6   9       42.84       45.95     13.55 o 
   6   6   9      108.66      120.45     26.09 o 
   7   6   9        0.04       -0.11      3.65 o 
   8   6   9       79.48       89.79      9.01 o 
   0   7   9      152.23      127.01      8.21 o 
   1   7   9       74.18       97.77     19.77 o 
   2   7   9      220.53      207.81     14.75 o 
   3   7   9       41.20       10.66     30.42 o 
   4   7   9      358.80      398.33     54.63 o 
   5   7   9       56.02       80.75     24.09 o 
   6   7   9       31.41       30.32      6.32 o 
   7   7   9        0.36       -0.20      7.77 o 
   2   8   9       23.11       13.39      4.22 o 
   3   8   9      104.15      129.52     36.86 o 
   4   8   9       39.74       26.69      9.66 o 
   5   8   9      277.77      330.44     21.76 o 
   1  -6  10       34.52        5.05      9.54 o 
   2  -6  10       31.91        2.45      8.61 o 
   3  -6  10       92.60       74.17     14.67 o 
  -1  -5  10       45.59       18.92      9.19 o 
   0  -5  10       13.87       -0.55      8.70 o 
   1  -5  10        1.98        3.43      4.01 o 
   2  -5  10      120.55       82.67     13.50 o 
   3  -5  10       28.47       41.16     10.73 o 
   4  -5  10      190.85      143.40     18.24 o 
   5  -5  10        0.04        4.14      3.84 o 
  -2  -4  10      102.74       79.14     19.30 o 
  -1  -4  10       37.10       27.53      9.33 o 
   0  -4  10      256.59      161.30     23.31 o 
   1  -4  10        0.31       -1.19      3.75 o 
   2  -4  10       20.53       24.55     11.23 o 
   3  -4  10       88.28       95.30      6.98 o 
   4  -4  10        2.31        2.41      3.20 o 
   5  -4  10      196.33      219.01     28.43 o 
   6  -4  10        6.46        2.66      4.26 o 
  -2  -3  10        1.06        1.06      4.19 o 
  -1  -3  10      111.07       76.46     17.23 o 
   0  -3  10      124.10      144.20      9.95 o 
   1  -3  10      220.12      158.42     22.51 o 
   2  -3  10       62.02       19.20     11.65 o 
   3  -3  10       15.17        2.33      5.99 o 
   4  -3  10        0.24       -0.34      3.13 o 
   5  -3  10       13.66        5.45      7.80 o 
   6  -3  10       25.59       36.23     10.91 o 
   7  -3  10       72.18       25.87     16.51 o 
  -3  -2  10        5.35        7.10      4.32 o 
  -2  -2  10        7.26       10.00      4.33 o 
  -1  -2  10      100.35      103.49     11.67 o 
   0  -2  10      264.18      207.41     25.56 o 
   1  -2  10      232.20      283.30     25.06 o 
   2  -2  10       83.35       50.11     13.58 o 
   3  -2  10      408.51      324.48     33.18 o 
   4  -2  10        2.05        0.91      3.00 o 
   5  -2  10      139.15      117.67     20.11 o 
   6  -2  10       97.92       91.00     19.70 o 
   7  -2  10       20.95       21.31      4.94 o 
   8  -2  10       99.44       91.68     21.01 o 
  -3  -1  10       16.54       25.11      4.88 o 
  -2  -1  10       55.07       74.82     10.42 o 
  -1  -1  10        4.09        5.79      3.86 o 
   0  -1  10      128.30      161.93     12.99 o 
   1  -1  10       24.90       23.45      6.58 o 
   2  -1  10      503.71      430.48     52.30 o 
   3  -1  10       35.83       44.11      4.40 o 
   4  -1  10      256.35      202.38     25.24 o 
   5  -1  10       34.49       27.92     10.79 o 
   6  -1  10      220.71      182.15     25.73 o 
   7  -1  10        8.72       10.91      3.55 o 
   8  -1  10        2.15        5.72      3.93 o 
  -3   0  10       45.76       65.18      6.45 o 
  -2   0  10      192.12      259.43     14.37 o 
  -1   0  10       19.62       22.65      4.17 o 
   0   0  10       35.53       13.45     15.54 o 
   1   0  10       32.51       22.44      8.27 o 
   2   0  10      365.59      405.03     20.41 o 
   3   0  10       22.11       16.37      7.08 o 
   4   0  10      720.09      798.52     39.98 o 
   5   0  10       84.54       59.06     15.69 o 
   6   0  10      153.43      155.81     23.61 o 
   7   0  10        0.90       -1.65      9.41 o 
   8   0  10       29.92        7.69     11.36 o 
  -3   1  10      206.34      247.72     14.58 o 
  -2   1  10      157.10      150.86      9.27 o 
  -1   1  10      230.79      310.49     16.59 o 
   0   1  10      207.90      237.44     24.43 o 
   1   1  10      626.93      762.59     44.86 o 
   2   1  10        7.73        3.60      2.98 o 
   3   1  10      136.03      158.84     18.18 o 
   4   1  10       57.41       62.78     30.53 o 
   5   1  10      568.15      608.38     52.23 o 
   6   1  10       75.92       61.08     15.61 o 
   7   1  10       40.37        9.28      9.27 o 
   8   1  10       40.50       26.48      9.97 o 
   9   1  10        0.68       -0.99      7.16 o 
  -2   2  10        2.65        8.15      4.33 o 
  -1   2  10      163.30      196.89     11.12 o 
   0   2  10        8.11        5.89      3.95 o 
   1   2  10      334.08      386.99     33.31 o 
   2   2  10      127.65      136.94     11.88 o 
   3   2  10       23.91       11.65      5.78 o 
   4   2  10        1.96        1.05      5.74 o 
   5   2  10        1.81       -0.50      7.13 o 
   6   2  10       87.14      124.07     19.27 o 
   7   2  10       74.93       49.04     15.61 o 
   8   2  10       92.57       67.40     18.07 o 
   9   2  10       70.28       50.13     11.57 o 
  -2   3  10      296.84      283.86     53.85 o 
  -1   3  10       67.89       62.07      7.10 o 
   0   3  10      820.62      888.75     92.27 o 
   1   3  10       14.02       10.17      5.38 o 
   2   3  10      451.42      565.05     56.29 o 
   3   3  10       50.22       54.22      6.88 o 
   4   3  10      135.00       98.38     32.87 o 
   5   3  10       24.32       -0.37      8.32 o 
   6   3  10        3.65       -2.30      7.96 o 
   7   3  10       23.72        8.36      9.07 o 
   8   3  10      168.52      106.96     21.15 o 
  -2   4  10       53.73       46.86     29.76 o 
  -1   4  10       22.27       26.80      6.04 o 
   0   4  10      138.54      137.23     10.88 o 
   1   4  10      331.65      335.49     45.08 o 
   2   4  10      190.20      216.15     16.66 o 
   3   4  10       55.01       40.64     28.43 o 
   5   4  10        7.76       -0.33      7.02 o 
   6   4  10      145.71       94.16     35.98 o 
   7   4  10        1.16       -0.24      8.50 o 
   8   4  10        0.50       -0.23      5.64 o 
  -1   5  10      103.02      108.58     11.66 o 
   0   5  10       42.47       37.86      9.10 o 
   1   5  10      241.05      213.74     13.98 o 
   2   5  10        2.29        2.07      6.33 o 
   3   5  10      610.69      579.60     84.83 o 
   4   5  10       29.11        6.00     27.98 o 
   5   5  10      421.34      257.38     54.63 o 
   6   5  10       58.03       50.19     35.31 o 
   7   5  10       79.45       75.73     37.31 o 
   8   5  10       15.67       12.30      6.52 o 
   0   6  10       10.39        5.10      3.89 o 
   1   6  10      199.29      251.55     58.29 o 
   2   6  10        2.22        2.95      3.74 o 
   3   6  10       50.99       59.96     37.53 o 
   4   6  10      143.45      104.82     41.31 o 
   5   6  10       24.18       18.21     33.75 o 
   6   6  10       67.58       23.98     33.98 o 
   7   6  10       14.87       14.66     33.09 o 
   2   7  10      257.72      376.99     17.19 o 
   3   7  10       72.69       73.97      8.47 o 
   4   7  10      127.73       79.95     42.86 o 
   5   7  10        4.74       13.77     35.31 o 
   2  -5  11        3.90        4.64      7.01 o 
   3  -5  11       75.31       17.07     22.21 o 
   0  -4  11       20.57       35.01      7.96 o 
   1  -4  11        8.95       10.34      4.77 o 
   2  -4  11      253.75      183.24     25.56 o 
   3  -4  11        7.90        4.05      5.43 o 
   4  -4  11      146.46       80.04     18.96 o 
   5  -4  11        5.59        6.74      3.89 o 
  -1  -3  11        1.75        3.76      4.31 o 
   0  -3  11        2.35        2.18      4.34 o 
   1  -3  11       26.29       37.63      9.81 o 
   2  -3  11       63.64       64.42      7.33 o 
   3  -3  11      251.36      211.91     26.81 o 
   4  -3  11      138.28      152.54     10.33 o 
   5  -3  11       88.79       57.16     17.82 o 
   6  -3  11       42.16       15.11     11.57 o 
  -1  -2  11       65.74       21.68      8.50 o 
   0  -2  11      170.66      141.12     30.76 o 
   1  -2  11       83.35       28.11     14.73 o 
   2  -2  11        9.76        6.22      3.94 o 
   3  -2  11      262.04      289.34     23.03 o 
   4  -2  11      120.26       92.44     18.49 o 
   5  -2  11      105.69      150.11     20.83 o 
   6  -2  11       10.60        6.23      3.90 o 
   7  -2  11       86.90       58.79     20.51 o 
  -1  -1  11      351.48      423.95     59.40 o 
   0  -1  11       70.57       45.52     26.43 o 
   1  -1  11      241.22      182.57     25.32 o 
   2  -1  11       23.33       14.66      5.00 o 
   3  -1  11      144.57      177.90     19.69 o 
   4  -1  11       79.12      100.15      8.27 o 
   5  -1  11       16.90       15.49      3.65 o 
   6  -1  11       13.03        6.56     10.85 o 
   7  -1  11       78.46       76.81     17.62 o 
  -2   0  11       73.29       71.63      6.57 o 
  -1   0  11        4.98       11.81      4.77 o 
   0   0  11      436.03      477.06     44.75 o 
   1   0  11       12.48        5.70      4.90 o 
   2   0  11       96.91       68.67     15.13 o 
   3   0  11       96.39       89.76      7.07 o 
   4   0  11       10.22       21.12      7.09 o 
   5   0  11       16.51       11.25      3.30 o 
   6   0  11        7.08       12.53      6.82 o 
   7   0  11       29.01       13.60     11.78 o 
   8   0  11        5.62        5.64     12.18 o 
  -1   1  11       33.87       33.78      5.23 o 
   0   1  11        9.58        4.65      5.54 o 
   1   1  11       61.59       48.63     26.65 o 
   2   1  11      138.10      162.02     13.32 o 
   3   1  11      190.53      172.10     38.86 o 
   4   1  11       32.10       13.83      9.46 o 
   5   1  11        4.14        4.99      8.32 o 
   6   1  11      149.40      119.17     20.88 o 
   7   1  11       20.59        9.67     10.48 o 
   8   1  11       20.56       12.89     11.88 o 
  -1   2  11      114.36      134.67     17.25 o 
   0   2  11        5.77        7.64      4.03 o 
   1   2  11       63.47      103.84     15.32 o 
   2   2  11       60.51       53.68     11.55 o 
   3   2  11      529.08      560.41     30.09 o 
   4   2  11      105.86       77.72     30.20 o 
   6   2  11        6.93        2.93      9.75 o 
   7   2  11       45.57       14.29     11.65 o 
   8   2  11        0.26       -2.90     10.96 o 
  -1   3  11      128.34      142.14     20.54 o 
   0   3  11      125.95      112.33     30.87 o 
   1   3  11      164.70      201.90     29.20 o 
   2   3  11      112.79      120.96     14.32 o 
   3   3  11       27.53       33.84      4.18 o 
   4   3  11      173.18      168.55     42.64 o 
   5   3  11       58.09       99.04     36.42 o 
   6   3  11      172.24      143.24     41.31 o 
   7   3  11       50.20       53.53     18.33 o 
   8   3  11        1.36       -1.90     10.37 o 
   0   4  11      195.45      259.38     17.99 o 
   1   4  11       96.71       92.18      8.84 o 
   2   4  11      251.52      330.66     20.87 o 
   3   4  11       12.13       28.84      8.55 o 
   4   4  11      136.07      124.36     40.64 o 
   5   4  11        6.71       -3.45      6.27 o 
   6   4  11      151.20      124.14     41.97 o 
   7   4  11        1.51       -0.10      9.29 o 
   1   5  11      173.32      272.48     18.21 o 
   2   5  11      160.38      192.12     16.54 o 
   3   5  11       36.34       64.62     19.99 o 
   4   5  11       91.10       92.38     41.31 o 
   5   5  11       80.20       34.64     35.98 o 
   6   5  11        3.43        9.77     33.75 o 
   3   6  11      210.55      336.35     67.40 o 
   4   6  11       65.40       57.96     39.97 o 
   5   6  11      129.93      135.46     49.74 o 
   2  -3  12      136.83       74.49     18.49 o 
   3  -3  12       49.17       22.81     10.36 o 
   4  -3  12        0.95        4.15      4.07 o 
   1  -2  12       48.11       13.46     10.17 o 
   2  -2  12      107.96       94.10     18.48 o 
   3  -2  12        1.13        2.88      4.39 o 
   4  -2  12      197.25      145.95     23.25 o 
   5  -2  12       11.69       15.81      7.67 o 
   0  -1  12       13.18       12.64      5.07 o 
   1  -1  12      107.67       89.05     33.31 o 
   2  -1  12       60.92       19.87     16.67 o 
   3  -1  12       38.23       15.64     10.52 o 
   4  -1  12       11.52        6.83      6.83 o 
   5  -1  12      189.97      176.55     33.09 o 
   6  -1  12       19.57       26.00      8.18 o 
   0   0  12        1.27        0.85      4.38 o 
   1   0  12       90.73       65.95     31.31 o 
   2   0  12      221.73      174.99     41.75 o 
   3   0  12       41.80       53.76      5.87 o 
   4   0  12      116.23       95.26     19.81 o 
   5   0  12        4.81        4.19      3.58 o 
   6   0  12       36.29       22.32     12.60 o 
   0   1  12      272.45      221.63     46.86 o 
   1   1  12        1.68       -0.69      4.28 o 
   2   1  12       73.09       69.95     31.53 o 
   3   1  12       24.14       19.54      9.37 o 
   4   1  12       60.52       16.79     20.65 o 
   5   1  12      134.28      174.32     24.09 o 
   6   1  12       53.78       33.26     18.96 o 
   7   1  12       12.07        8.65     12.47 o 
   1   2  12      203.82      141.68     41.53 o 
   2   2  12      128.18      177.27     12.14 o 
   3   2  12       22.81        8.62     11.01 o 
   4   2  12       64.66       82.21      8.11 o 
   5   2  12        7.67        0.07     11.78 o 
   6   2  12        0.30       -4.55     10.37 o 
   1   3  12      208.60      239.95     37.75 o 
   2   3  12        6.09       11.46      8.77 o 
   3   3  12      447.05      546.05     70.06 o 
   4   3  12        4.22       10.31      8.40 o 
   5   3  12       80.65       47.97     33.75 o 
   6   3  12        3.92        3.75     10.66 o 
   2   4  12       70.85       92.08     22.43 o 
   3   4  12       46.27       32.03     20.76 o 
   4   4  12      265.90      170.11     48.86 o 
   5   4  12       57.26       43.08     35.53 o 
                                                 
